# Supplementary material for: The relationships between microbiome diversity and epidemiology in domestic species of malaria-mediated mosquitoes of Korea
Source: Sci Rep. 2023 Jun 5;13:9081. doi: 10.1038/s41598-023-35641-3 (PMC10241796; doi:10.1038/s41598-023-35641-3)
Supplement: Supplementary file 1 — Supplementary Information 1. [file 41598_2023_35641_MOESM1_ESM.xlsx]

## Sheet: S1
Supplmentary information 1: Alpha diversity metrics
Sample name	Target reads	OTUs	ACE	CHAO	Jackknife	NPShannon	Shannon	Simpson	Phylogenetic Diversity	Good's coverage of library(%)
hyperendemic_1_M	96935	175	202.72	193.03	213	0.64	0.63	0.7	351	99.96
hyperendemic_1_S	96121	224	236.83	236.5	249	1.99	1.99	0.32	418	99.97
hyperendemic_2_M	97799	103	127.66	128.38	132.52	0.98	0.97	0.45	252	99.97
hyperendemic_2_S	95271	122	137.76	138.15	143	1.79	1.79	0.25	296	99.98
hyperendemic_3_M	97556	86	118.14	136	138.15	1.27	1.27	0.4	239	99.97
hyperendemic_3_S	89377	130	228.09	208.75	239.45	2.17	2.16	0.18	280	99.96
hyperendemic_4_M	87372	204	231.78	241.05	248.62	1.47	1.46	0.42	445	99.96
hyperendemic_4_S	81846	146	187.61	179	182.66	2.05	2.05	0.21	323	99.96
hyperendemic_5_M	95936	180	210.76	206.45	221	0.72	0.71	0.77	410	99.96
hyperendemic_5_S	96733	103	112.62	115.36	120	1.55	1.55	0.3	257	99.98
hyperendemic_6_M	29566	164	196.01	199.1	204.06	2.32	2.32	0.19	410	99.91
hyperendemic_6_S	95045	95	108.08	112.27	115	0.27	0.27	0.92	241	99.98
hyperendemic_7_M	95788	151	171.69	169.9	179	1.32	1.32	0.39	335	99.97
hyperendemic_7_S	93051	100	119.04	114.06	123	1.7	1.69	0.27	202	99.98
hyperendemic_8_M	44903	117	450.91	216	239.21	2.25	2.25	0.28	292	99.9
hyperendemic_8_S	74004	90	350.91	195	185.26	1.63	1.63	0.32	237	99.95
hypoendemic_1_M	70612	96	189.31	132.11	129.61	2.02	2.02	0.37	232	99.96
hypoendemic_1_S	88412	103	168.53	173	174.04	1.82	1.81	0.37	229	99.96
hypoendemic_2_M	81977	113	330.86	236.75	294.52	1.53	1.53	0.49	287	99.95
hypoendemic_2_S	41121	123	176.49	181.67	186.77	2.3	2.29	0.33	312	99.92
hypoendemic_3_M	65562	253	341.87	320.11	341.37	3.28	3.27	0.2	599	99.92
hypoendemic_3_S	32595	112	208.24	166.38	187.71	1.86	1.85	0.44	298	99.91
hypoendemic_4_M	96818	103	120.53	118.55	122	2.19	2.18	0.32	264	99.98
hypoendemic_4_S	92502	101	137.86	126.07	128.52	1.74	1.74	0.43	246	99.97
