# Supplementary material for: The relationships between microbiome diversity and epidemiology in domestic species of malaria-mediated mosquitoes of Korea
Source: Sci Rep. 2023 Jun 5;13:9081. doi: 10.1038/s41598-023-35641-3 (PMC10241796; doi:10.1038/s41598-023-35641-3)
Supplement: Supplementary file 2 — Supplementary Information 2. [file 41598_2023_35641_MOESM2_ESM.xlsx]

## Sheet: phylum-ratio
Ratio (Cut-off by 1%)
Hyperendemic areas																		Hypoendemic areas
Taxonomy	Taxon Name	1M	1S	2M	2S	3M	3S	4M	4S	5M	5S	6M	6S	7M	7S	8M	8S	1M	1S	2M	2S	3M	3S	4M	4S
Bacteria;Proteobacteria	Proteobacteria	2.55745	2.42463	72.229	77.3885	88.7247	69.769	97.3895	81.9983	98.5381	97.7949	99.5484	88.7933	99.1927	26.626	59.4822	97.8613	74.8599	82.8912	82.976	71.0266	59.4812	80.2947	85.9493	90.8375
Bacteria;Firmicutes	Firmicutes	88.7997	42.8786	9.42186	5.67418	11.0693	29.2469	0	0	0	1.23611	0	2.32425	0	68.7027	5.03892	0	13.254	9.25486	11.2252	15.0247	14.7205	12.097	6.11484	6.06502
Bacteria;Actinobacteria	Actinobacteria	8.17636	44.0351	15.6244	0	0	0	0	0	0	0	0	8.74218	0	1.32072	2.83587	0	5.27513	4.03976	4.08156	9.69595	18.3571	6.14062	4.68923	2.67963
Bacteria;Bacteroidetes	Bacteroidetes	0	10.638	1.6041	16.0732	0	0	0	17.3665	0	0	0	0	0	3.30862	0	0	3.48953	1.48941	1.70758	2.02293	2.39839	0	1.68211	0
Bacteria;Spirochaetes	Spirochaetes	0	0	0	0	0	0	1.97949	0	0	0	0	0	0	0	31.1066	1.79325	0	0	0	0	0	0	0	0
Bacteria;Tenericutes	Tenericutes	0	0	0	0	0	0	0	0	0	0	0	0	0	0	0	0	0	1.86177	0	0	0	0	0	0
Bacteria;Chloroflexi	Chloroflexi	0	0	0	0	0	0	0	0	0	0	0	0	0	0	0	0	0	0	0	0	1.86796	0	0	0
Other bacteria	Other bacteria	0.466506	0.0237709	1.12064	0.864109	0.206012	0.984113	0.63102	0.635163	1.46188	0.968976	0.451607	0.140266	0.807251	0.0418945	1.53638	0.345421	3.12145	0.463013	0.00964053	2.22985	3.17492	1.46761	1.56449	0.417852
Taxonomy	Taxon Name	Average
Bacteria;Proteobacteria	Proteobacteria	74.5264
Bacteria;Firmicutes	Firmicutes	14.6729
Bacteria;Actinobacteria	Actinobacteria	5.6539
Bacteria;Bacteroidetes	Bacteroidetes	2.57418
Bacteria;Spirochaetes	Spirochaetes	1.45331
Bacteria;Tenericutes	Tenericutes	0.0775736
Bacteria;Chloroflexi	Chloroflexi	0.0778316
Other bacteria	Other bacteria	0.96391

## Sheet: phylum-epidemiology
Hyperendemic areas
Taxonomy	Taxon Name	1M	1S	2M	2S	3M	3S	4M	4S	5M	5S	6M	6S	7M	7S	8M	8S	Average
Bacteria;Proteobacteria	Proteobacteria	2.55745	2.42463	72.229	77.3885	88.7247	69.769	97.3895	81.9983	98.5381	97.7949	99.5484	88.7933	99.1927	26.626	59.4822	97.8613	72.5199
Bacteria;Firmicutes	Firmicutes	88.7997	42.8786	9.42186	5.67418	11.0693	29.2469	0	0	0	1.23611	0	2.32425	0	68.7027	5.03892	0	16.5245
Bacteria;Actinobacteria	Actinobacteria	8.17636	44.0351	15.6244	0	0	0	0	0	0	0	0	8.74218	0	1.32072	2.83587	0	5.04591
Bacteria;Bacteroidetes	Bacteroidetes	0	10.638	1.6041	16.0732	0	0	0	17.3665	0	0	0	0	0	3.30862	0	0	3.0619
Bacteria;Spirochaetes	Spirochaetes	0	0	0	0	0	0	1.97949	0	0	0	0	0	0	0	31.1066	1.79325	2.17996
Other bacteria	Other bacteria	0.466506	0.0237709	1.12064	0.864109	0.206012	0.984113	0.63102	0.635163	1.46188	0.968976	0.451607	0.140266	0.807251	0.0418945	1.53638	0.345421	0.667813
Hypoendemic areas
Taxonomy	Taxon Name	1M	1S	2M	2S	3M	3S	4M	4S	Average
Bacteria;Proteobacteria	Proteobacteria	74.8599	82.8912	82.976	71.0266	59.4812	80.2947	85.9493	90.8375	78.5396
Bacteria;Firmicutes	Firmicutes	13.254	9.25486	11.2252	15.0247	14.7205	12.097	6.11484	6.06502	10.9695
Bacteria;Actinobacteria	Actinobacteria	5.27513	4.03976	4.08156	9.69595	18.3571	6.14062	4.68923	2.67963	6.86987
Bacteria;Bacteroidetes	Bacteroidetes	3.48953	1.48941	1.70758	2.02293	2.39839	0	1.68211	0	1.59874
Other bacteria	Other bacteria	3.12145	0.463013	0.00964053	2.22985	3.17492	1.46761	1.56449	0.417852	1.5561
Bacteria;Chloroflexi	Chloroflexi	0	0	0	0	1.86796	0	0	0	0.233495
Bacteria;Tenericutes	Tenericutes	0	1.86177	0	0	0	0	0	0	0.232721

## Sheet: phylum-organ
Hyperendemic areas										Hypoendemic areas
Midgut
Taxonomy	Taxon Name	1M	2M	3M	4M	5M	6M	7M	8M	1M	2M	3M	4M	Average
Bacteria;Proteobacteria	Proteobacteria	2.55745	72.229	88.7247	97.3895	98.5381	99.5484	99.1927	59.4822	74.8599	82.976	59.4812	85.9493	76.744
Bacteria;Firmicutes	Firmicutes	88.7997	9.42186	11.0693	0	0	0	0	5.03892	13.254	11.2252	14.7205	6.11484	13.3037
Bacteria;Actinobacteria	Actinobacteria	8.17636	15.6244	0	0	0	0	0	2.83587	5.27513	4.08156	18.3571	4.68923	4.91996
Bacteria;Bacteroidetes	Bacteroidetes	0	1.6041	0	0	0	0	0	0	3.48953	1.70758	2.39839	1.68211	0.906809
Bacteria;Spirochaetes	Spirochaetes	0	0	0	1.97949	0	0	0	31.1066	0	0	0	0	2.75717
Bacteria;Chloroflexi	Chloroflexi	0	0	0	0	0	0	0	0	0	0	1.86796	0	0.155663
Other bacteria	Other bacteria	0.466506	1.12064	0.206012	0.63102	1.46188	0.451607	0.807251	1.53638	3.12145	0.00964053	3.17492	1.56449	1.21265
Salivary glands
Taxonomy	Taxon Name	1S	2S	3S	4S	5S	6S	7S	8S	1S	2S	3S	4S	Average
Bacteria;Proteobacteria	Proteobacteria	2.42463	77.3885	69.769	81.9983	97.7949	88.7933	26.626	97.8613	82.8912	71.0266	80.2947	90.8375	72.3088
Bacteria;Firmicutes	Firmicutes	42.8786	5.67418	29.2469	0	1.23611	2.32425	68.7027	0	9.25486	15.0247	12.097	6.06502	16.042
Bacteria;Actinobacteria	Actinobacteria	44.0351	0	0	0	0	8.74218	1.32072	0	4.03976	9.69595	6.14062	2.67963	6.38783
Bacteria;Bacteroidetes	Bacteroidetes	10.638	16.0732	0	17.3665	0	0	3.30862	0	1.48941	2.02293	0	0	4.24156
Bacteria;Spirochaetes	Spirochaetes	0	0	0	0	0	0	0	1.79325	0	0	0	0	0.149438
Bacteria;Tenericutes	Tenericutes	0	0	0	0	0	0	0	0	1.86177	0	0	0	0.155147
Other bacteria	Other bacteria	0.0237709	0.864109	0.984113	0.635163	0.968976	0.140266	0.0418945	0.345421	0.463013	2.22985	1.46761	0.417852	0.71517

## Sheet: phylum-count
phylum
		Count
Taxonomy	Taxon Name	Hyperendemic area-1_M	Hyperendemic area-1_S	Hyperendemic area-2_M	Hyperendemic area-2_S	Hyperendemic area-3_M	Hyperendemic area-3_S	Hyperendemic area-4_M	Hyperendemic area-4_S	Hyperendemic area-5_M	Hyperendemic area-5_S	Hyperendemic area-6_M	Hyperendemic area-6_S	Hyperendemic area-7_M	Hyperendemic area-7_S	Hyperendemic area-8_M	Hyperendemic area-8_S	Hypoendemic area-1_M	Hypoendemic area-1_S	Hypoendemic area-2_M	Hypoendemic area-2_S	Hypoendemic area-3_M	Hypoendemic area-3_S	Hypoendemic area-4_M	Hypoendemic area-4_S
Bacteria;Proteobacteria	Proteobacteria	2456	2346	32420	57228	86566	62317	93528	76297	86413	80539	96549	85460	97073	25422	17577	93209	72403	76802	68856	29177	38912	26152	60651	81087
Bacteria;Firmicutes	Firmicutes	85277	41488	4229	4196	10800	26123	295	29	576	1018	132	2237	492	65596	1489	187	12819	8575	9315	6172	9630	3940	4315	5414
Bacteria;Actinobacteria	Actinobacteria	7852	42607	7013	432	108	472	154	561	285	532	209	8414	279	1261	838	121	5102	3743	3387	3983	12009	2000	3309	2392
Bacteria;Bacteroidetes	Bacteroidetes	411	10293	720	11886	58	18	48	16159	191	123	63	87	1	3159	237	20	3375	1380	1417	831	1569	244	1187	371
Bacteria;Spirochaetes	Spirochaetes	0	0	0	0	0	0	1901	0	116	0	0	0	0	0	9192	1708	0	0	1	0	2	0	0	0
Bacteria;Tenericutes	Tenericutes	4	0	0	0	0	0	0	0	0	1	0	0	0	0	0	0	0	1725	0	0	0	0	0	0
Bacteria;Chloroflexi	Chloroflexi	33	0	0	1	0	0	1	0	6	0	0	0	11	11	0	1	0	350	1	0	1222	3	0	0
Bacteria;Planctomycetes	Planctomycetes	0	7	220	0	0	0	21	0	39	0	10	0	0	0	0	0	802	0	0	0	169	111	0	0
Bacteria;Saccharibacteria_TM7	Saccharibacteria_TM7	0	0	0	0	0	1	21	0	6	0	1	0	7	21	86	0	0	0	0	0	619	0	595	0
Bacteria;Cloacamonas_p	Cloacamonas_p	0	0	0	130	0	0	0	0	0	0	0	0	0	0	0	0	656	0	0	116	0	117	0	0
Bacteria;Elusimicrobia	Elusimicrobia	0	5	114	7	0	0	0	0	0	0	0	0	0	0	0	0	576	0	0	0	0	0	89	0
Bacteria;Chlamydiae	Chlamydiae	0	0	0	0	0	0	0	0	0	0	0	0	0	0	0	0	350	0	0	0	0	0	420	0
Bacteria;Cyanobacteria	Cyanobacteria	0	0	1	0	0	3	20	0	0	5	0	0	0	0	0	0	524	0	0	170	3	0	0	2
Bacteria;Gemmatimonadetes	Gemmatimonadetes	0	0	0	0	0	0	0	0	0	74	0	6	0	0	0	0	0	0	1	0	633	0	0	0
Bacteria;Synergistetes	Synergistetes	0	7	0	69	0	163	0	0	0	1	0	0	0	0	26	0	0	0	0	272	0	0	0	0
Bacteria;Parcubacteria_OD1	Parcubacteria_OD1	0	0	1	0	23	0	0	0	0	62	11	40	0	0	56	0	104	79	1	0	110	2	0	0
Bacteria;Deinococcus-Thermus	Deinococcus-Thermus	0	4	0	0	0	40	0	1	0	0	0	0	0	0	20	0	0	0	0	115	169	1	0	0
Bacteria;Verrucomicrobia	Verrucomicrobia	0	0	0	0	11	44	46	0	1	0	0	0	0	0	0	0	0	0	1	0	246	0	0	0
Bacteria;Acidobacteria	Acidobacteria	0	0	0	0	1	138	0	0	22	0	12	1	0	8	0	0	0	0	0	0	65	0	0	0
Bacteria;Thermotogae	Thermotogae	0	0	0	0	0	0	0	0	0	0	0	0	0	0	0	0	0	0	0	243	0	0	0	0
Bacteria;Fusobacteria	Fusobacteria	0	0	167	0	0	0	0	0	0	0	0	1	0	0	0	0	6	0	3	0	1	0	0	0
Bacteria;JS1	JS1	0	0	0	0	0	0	0	0	0	0	0	0	0	0	0	0	0	0	0	0	60	0	0	0
Bacteria;Microgenomates_OP11	Microgenomates_OP11	0	0	0	0	0	0	0	0	35	0	0	0	0	0	0	0	0	0	0	0	0	0	0	0
Bacteria;Atribacteria_OP9	Atribacteria_OP9	0	0	0	0	0	0	0	0	0	0	0	0	0	0	28	0	0	0	0	0	0	0	0	0
Bacteria;Bacteria_uc	Bacteria_uc	0	0	0	0	0	0	0	0	5	0	0	0	0	0	0	0	0	0	0	0	0	0	0	0
Bacteria;Armatimonadetes	Armatimonadetes	0	0	0	0	0	0	0	0	0	0	0	0	0	0	1	0	0	0	0	0	0	0	0	0
Bacteria;Nitrospirae	Nitrospirae	0	0	0	0	0	0	0	0	0	0	0	0	0	0	0	0	1	0	0	0	0	0	0	0
		96033	96757	44885	73949	97567	89319	96035	93047	87695	82355	96987	96246	97863	95478	29550	95246	96718	92654	82983	41079	65419	32570	70566	89266
