# Supplementary material for: The relationships between microbiome diversity and epidemiology in domestic species of malaria-mediated mosquitoes of Korea
Source: Sci Rep. 2023 Jun 5;13:9081. doi: 10.1038/s41598-023-35641-3 (PMC10241796; doi:10.1038/s41598-023-35641-3)
Supplement: Supplementary file 5 — Supplementary Information 5. [file 41598_2023_35641_MOESM5_ESM.xlsx]

## Sheet: S5
Supplementary information 5: Primer for amplifying V3-V4 region
Primer	Sequence (5-------->3)
16S v34_F	TCGTCGGCAGCGTCAGATGTGTATAAGAGACAGCCTACGGGNGGCWGCAG
	TCGTCGGCAGCGTCAGATGTGTATAAGAGACAGNCCTACGGGNGGCWGCAG
	TCGTCGGCAGCGTCAGATGTGTATAAGAGACAGNNCCTACGGGNGGCWGCAG
	TCGTCGGCAGCGTCAGATGTGTATAAGAGACAGNNNCCTACGGGNGGCWGCAG
16S v34_R	GTCTCGTGGGCTCGGAGATGTGTATAAGAGACAGGACTACHVGGGTATCTAATCC
	GTCTCGTGGGCTCGGAGATGTGTATAAGAGACAGNGACTACHVGGGTATCTAATCC
	GTCTCGTGGGCTCGGAGATGTGTATAAGAGACAGNNGACTACHVGGGTATCTAATCC
	GTCTCGTGGGCTCGGAGATGTGTATAAGAGACAGNNNGACTACHVGGGTATCTAATCC
