# Supplementary material for: The relationships between microbiome diversity and epidemiology in domestic species of malaria-mediated mosquitoes of Korea
Source: Sci Rep. 2023 Jun 5;13:9081. doi: 10.1038/s41598-023-35641-3 (PMC10241796; doi:10.1038/s41598-023-35641-3)
Supplement: Supplementary file 6 — Supplementary Information 6. [file 41598_2023_35641_MOESM6_ESM.xlsx]

## Sheet: All
Sample	Taxon name	Taxon rank	Taxonomy	p-value	p-value (FDR)	Taxonomic relative abandance
Hyperendemic area 1	Serratia ficaria group	Species	Bacteria: Proteobacteria: Gammaproteobacteria: Enterobacterales: Yersiniaceae: Serratia	0.03359	0.42652	68.4779
	Gibbsiella quercinecans group	Species	Bacteria: Proteobacteria: Gammaproteobacteria: Enterobacterales: Enterobacteriaceae: Gibbsiella	0.02578	0.33312	11.9534
Hyperendemic area 2	Staphylococcus sciuri group	Species	Bacteria: Firmicutes: Bacilli: Bacillales: Staphylococcaceae: Staphylococcus	0.04194	0.79094	19.5395
Hyperendemic area 3	Erwinia persicina group	Species	Bacteria: Proteobacteria: Gammaproteobacteria: Enterobacterales: Erwiniaceae: Erwinia	0.02578	0.76076	40.8605
	Enterobacteriaceae group	Species	Bacteria: Proteobacteria: Gammaproteobacteria: Enterobacterales: Enterobacteriaceae: Enterobacteriaceae_g	0.03359	0.79616	18.9266
Hyperendemic area 5	Staphylococcus aureus group	Species	Bacteria: Firmicutes: Bacilli: Bacillales: Staphylococcaceae: Staphylococcus	0.0342	0.50815	50.0184
	Brevibacterium avium	Species	Bacteria: Actinobacteria: Actinobacteria_c: Micrococcales: Brevibacteriaceae: Brevibacterium	0.01262	0.3396	23.2605
	Staphylococcus equorum group	Species	Bacteria: Firmicutes: Bacilli: Bacillales: Staphylococcaceae: Staphylococcus	0.03682	0.53963	14.7103
Hyperendemic area 6	Arcobacter butzleri	Species	Bacteria: Proteobacteria: Epsilonproteobacteria: Campylobacterales: Campylobacteraceae: Arcobacter	0.03074	0.44759	49.2067
	AF166259_s	Species	Bacteria: Spirochaetes: Spirochaetia: Spirochaetales: Spirochaetaceae: AF166259_g	0.01727	0.33253	16.3773
Hyperendemic area 7	Erwinia iniecta	Species	Bacteria: Proteobacteria: Gammaproteobacteria: Enterobacterales: Erwiniaceae: Erwinia	0.02578	0.58038	33.8485
	Erwinia_uc	Species	Bacteria: Proteobacteria: Gammaproteobacteria: Enterobacterales: Erwiniaceae: Erwinia	0.02119	0.49879	15.3244

## Sheet: Hyper 1
	Taxon name	Taxon rank	Taxonomy	p-value	p-value (FDR)	Anopheles	hyper 1
	Yersiniaceae	Family	Bacteria: Proteobacteria: Gammaproteobacteria: Enterobacterales	0.03408	0.42776	7.01830	72.46220
	Serratia	Genus	Bacteria: Proteobacteria: Gammaproteobacteria: Enterobacterales: Yersiniaceae	0.03390	0.42776	7.01630	72.44770
	Serratia ficaria group	Species	Bacteria: Proteobacteria: Gammaproteobacteria: Enterobacterales: Yersiniaceae: Serratia	0.03359	0.42652	6.5862	68.4779
	Gibbsiella quercinecans group	Species	Bacteria: Proteobacteria: Gammaproteobacteria: Enterobacterales: Enterobacteriaceae: Gibbsiella	0.02578	0.33312	1.2308	11.9534
	Pseudomonas amygdali group	Species	Bacteria: Proteobacteria: Gammaproteobacteria: Pseudomonadales: Pseudomonadaceae: Pseudomonas	0.01262	0.29021	0.3281	3.932
	Gibbsiella	Genus	Bacteria: Proteobacteria: Gammaproteobacteria: Enterobacterales: Enterobacteriaceae	0.02578	0.33312	1.2309	11.9544
	Serratia liquefaciens group	Species	Bacteria: Proteobacteria: Gammaproteobacteria: Enterobacterales: Yersiniaceae: Serratia	0.01342	0.29021	0.2632	2.8981
	Methylobacterium komagatae	Species	Bacteria: Proteobacteria: Alphaproteobacteria: Rhizobiales: Methylobacteriaceae: Methylobacterium	0.02529	0.3308	0.1215	1.1089
	Serratia_uc	Species	Bacteria: Proteobacteria: Gammaproteobacteria: Enterobacterales: Yersiniaceae: Serratia	0.01262	0.29021	0.0282	0.248
	Rhodococcus fascians group	Species	Bacteria: Actinobacteria: Actinobacteria_c: Corynebacteriales: Nocardiaceae: Rhodococcus	0.02102	0.29021	0.0227	0.171
	Rhodococcus	Genus	Bacteria: Actinobacteria: Actinobacteria_c: Corynebacteriales: Nocardiaceae	0.02782	0.35526	0.0235	0.171
	Clavibacter michiganensis group	Species	Bacteria: Actinobacteria: Actinobacteria_c: Micrococcales: Microbacteriaceae: Clavibacter	0.04535	0.5564	0.0693	0.1493
	Clavibacter	Genus	Bacteria: Actinobacteria: Actinobacteria_c: Micrococcales: Microbacteriaceae	0.04535	0.5564	0.0693	0.1493
	Dickeya	Genus	Bacteria: Proteobacteria: Gammaproteobacteria: Enterobacterales: Pectobacteriaceae	0.00618	0.29021	0.0117	0.1331
	Corynebacterium nuruki group	Species	Bacteria: Actinobacteria: Actinobacteria_c: Corynebacteriales: Corynebacteriaceae: Corynebacterium	0.00412	0.29021	0.0117	0.133
	Dickeya_uc	Species	Bacteria: Proteobacteria: Gammaproteobacteria: Enterobacterales: Pectobacteriaceae: Dickeya	0.00618	0.29021	0.011	0.1274
	DL489154_s	Species	Bacteria: Actinobacteria: Actinobacteria_c: Micrococcales: Brevibacteriaceae: Brevibacterium	0.02193	0.29021	0.0073	0.0874
	Corynebacterium glyciniphilum	Species	Bacteria: Actinobacteria: Actinobacteria_c: Corynebacteriales: Corynebacteriaceae: Corynebacterium	0.0033	0.29021	0.0061	0.0702
	Corynebacterium stationis	Species	Bacteria: Actinobacteria: Actinobacteria_c: Corynebacteriales: Corynebacteriaceae: Corynebacterium	0.0033	0.29021	0.0058	0.0676
	Brevibacterium picturae group	Species	Bacteria: Actinobacteria: Actinobacteria_c: Micrococcales: Brevibacteriaceae: Brevibacterium	0.0192	0.29021	0.0442	0.0577
	Rhizobium radiobacter group	Species	Bacteria: Proteobacteria: Alphaproteobacteria: Rhizobiales: Rhizobiaceae: Rhizobium	0.00618	0.29021	0.0059	0.053
	AYKS_s	Species	Bacteria: Proteobacteria: Gammaproteobacteria: Enterobacterales: Yersiniaceae: Serratia	0.01854	0.29021	0.0287	0.0426
	Comamonas piscis	Species	Bacteria: Proteobacteria: Betaproteobacteria: Burkholderiales: Comamonadaceae: Comamonas	0.02193	0.29021	0.0027	0.0328
	Serratia entomophila	Species	Bacteria: Proteobacteria: Gammaproteobacteria: Enterobacterales: Yersiniaceae: Serratia	0.0067	0.29021	0.0032	0.0316
	Atopobium	Genus	Bacteria: Actinobacteria: Coriobacteriia: Coriobacteriales: Coriobacteriaceae	0.00074	0.29021	0.0017	0.0203
	Coriobacteriia	Class	Bacteria: Actinobacteria	0.00513	0.29021	0.0117	0.0203
	Coriobacteriaceae	Family	Bacteria: Actinobacteria: Coriobacteriia: Coriobacteriales	0.00513	0.29021	0.0117	0.0203
	Coriobacteriales	Order	Bacteria: Actinobacteria: Coriobacteriia	0.00513	0.29021	0.0117	0.0203
	EU289085_s	Species	Bacteria: Actinobacteria: Coriobacteriia: Coriobacteriales: Coriobacteriaceae: Atopobium	0.02193	0.29021	0.0015	0.0177
	Xanthomonas citri group	Species	Bacteria: Proteobacteria: Gammaproteobacteria: Xanthomonadales: Xanthomonadaceae: Xanthomonas	0.02336	0.30733	0.0033	0.0161
	Xanthomonas	Genus	Bacteria: Proteobacteria: Gammaproteobacteria: Xanthomonadales: Xanthomonadaceae	0.04127	0.51219	0.0055	0.0161
	Wolbachia pipientis group	Species	Bacteria: Proteobacteria: Alphaproteobacteria: Rickettsiales: Anaplasmataceae: Wolbachia	0.02193	0.29021	0.0012	0.014
	Lactobacillus pontis	Species	Bacteria: Firmicutes: Bacilli: Lactobacillales: Lactobacillaceae: Lactobacillus	0.02193	0.29021	0.0012	0.014
	Kocuria palustris group	Species	Bacteria: Actinobacteria: Actinobacteria_c: Micrococcales: Micrococcaceae: Kocuria	0.02193	0.29021	0.0012	0.014
	Wolbachia	Genus	Bacteria: Proteobacteria: Alphaproteobacteria: Rickettsiales: Anaplasmataceae	0.02193	0.29021	0.0012	0.014
	Anaplasmataceae	Family	Bacteria: Proteobacteria: Alphaproteobacteria: Rickettsiales	0.02193	0.29021	0.0012	0.014
	Arthrobacter	Genus	Bacteria: Actinobacteria: Actinobacteria_c: Micrococcales: Micrococcaceae	0.00513	0.29021	0.0024	0.013
	JX105671_s	Species	Bacteria: Parcubacteria_OD1: Paceibacter_c: CP011215_o: CP011215_f: EF516764_g	0.02193	0.29021	0.0011	0.013
	Dietzia timorensis	Species	Bacteria: Actinobacteria: Actinobacteria_c: Corynebacteriales: Dietziaceae: Dietzia	0.00911	0.29021	0.0012	0.0125
	Yersiniaceae_uc	Genus	Bacteria: Proteobacteria: Gammaproteobacteria: Enterobacterales: Yersiniaceae	0.00412	0.29021	0.0012	0.0125
	JQ279066_s	Species	Bacteria: Bacteroidetes: Flavobacteria: Flavobacteriales: Flavobacteriaceae: Chryseobacterium	0.00513	0.29021	0.0027	0.0125
	Sphingomonas faeni group	Species	Bacteria: Proteobacteria: Alphaproteobacteria: Sphingomonadales: Sphingomonadaceae: Sphingomonas	0.02193	0.29021	0.001	0.012
	Fluviicola_uc	Species	Bacteria: Bacteroidetes: Flavobacteria: Flavobacteriales: Crocinitomicaceae: Fluviicola	0.02193	0.29021	0.0008	0.0099
	Arthrobacter_uc	Species	Bacteria: Actinobacteria: Actinobacteria_c: Micrococcales: Micrococcaceae: Arthrobacter	0.02193	0.29021	0.0008	0.0099
	Apibacter	Genus	Bacteria: Bacteroidetes: Flavobacteria: Flavobacteriales: Flavobacteriaceae	0.02193	0.29021	0.0007	0.0088
	Apibacter_uc	Species	Bacteria: Bacteroidetes: Flavobacteria: Flavobacteriales: Flavobacteriaceae: Apibacter	0.02193	0.29021	0.0007	0.0088
	Erwinia papayae	Species	Bacteria: Proteobacteria: Gammaproteobacteria: Enterobacterales: Erwiniaceae: Erwinia	0.0033	0.29021	0.0008	0.0083
	Sphingomonas yunnanensis	Species	Bacteria: Proteobacteria: Alphaproteobacteria: Sphingomonadales: Sphingomonadaceae: Sphingomonas	0.02193	0.29021	0.0007	0.0078
	Microbacterium foliorum group	Species	Bacteria: Actinobacteria: Actinobacteria_c: Micrococcales: Microbacteriaceae: Microbacterium	0.02193	0.29021	0.0007	0.0078
	Weissella paramesenteroides group	Species	Bacteria: Firmicutes: Bacilli: Lactobacillales: Leuconostocaceae: Weissella	0.02193	0.29021	0.0006	0.0073
	Corynebacterium ammoniagenes	Species	Bacteria: Actinobacteria: Actinobacteria_c: Corynebacteriales: Corynebacteriaceae: Corynebacterium	0.02193	0.29021	0.0006	0.0068
	Schumannella luteola	Species	Bacteria: Actinobacteria: Actinobacteria_c: Micrococcales: Microbacteriaceae: Schumannella	0.02193	0.29021	0.0006	0.0068
	Schumannella	Genus	Bacteria: Actinobacteria: Actinobacteria_c: Micrococcales: Microbacteriaceae	0.02193	0.29021	0.0006	0.0068
	HQ910322_s	Species	Bacteria: Actinobacteria: Actinobacteria_c: Frankiales: HQ910322_f: HQ910322_g	0.02193	0.29021	0.0005	0.0062
	Comamonas testosteroni group	Species	Bacteria: Proteobacteria: Betaproteobacteria: Burkholderiales: Comamonadaceae: Comamonas	0.02193	0.29021	0.0005	0.0062
	HQ910322_f	Family	Bacteria: Actinobacteria: Actinobacteria_c: Frankiales	0.02193	0.29021	0.0005	0.0062
	HQ910322_g	Genus	Bacteria: Actinobacteria: Actinobacteria_c: Frankiales: HQ910322_f	0.02193	0.29021	0.0005	0.0062
	EU132518_s	Species	Bacteria: Actinobacteria: Actinobacteria_c: Frankiales: Frankiaceae: EU132518_g	0.02193	0.29021	0.0005	0.0057
	JQ269257_g_uc	Species	Bacteria: Parcubacteria_OD1: Paceibacter_c: CP011215_o: CP011215_f: JQ269257_g	0.02193	0.29021	0.0005	0.0057
	FJ572037_g	Genus	Bacteria: Planctomycetes: Phycisphaerae: Phycisphaerales: Phycisphaeraceae	0.02193	0.29021	0.0005	0.0057
	FJ572037_g_uc	Species	Bacteria: Planctomycetes: Phycisphaerae: Phycisphaerales: Phycisphaeraceae: FJ572037_g	0.02193	0.29021	0.0005	0.0057
	JQ269257_g	Genus	Bacteria: Parcubacteria_OD1: Paceibacter_c: CP011215_o: CP011215_f	0.02193	0.29021	0.0005	0.0057
	EU132518_g	Genus	Bacteria: Actinobacteria: Actinobacteria_c: Frankiales: Frankiaceae	0.02193	0.29021	0.0005	0.0057
	Phycisphaeraceae	Family	Bacteria: Planctomycetes: Phycisphaerae: Phycisphaerales	0.02193	0.29021	0.0005	0.0057
	Frankiaceae	Family	Bacteria: Actinobacteria: Actinobacteria_c: Frankiales	0.02193	0.29021	0.0005	0.0057
	Corynebacterium sputi	Species	Bacteria: Actinobacteria: Actinobacteria_c: Corynebacteriales: Corynebacteriaceae: Corynebacterium	0.02193	0.29021	0.0004	0.0052
	Runella defluvii	Species	Bacteria: Bacteroidetes: Cytophagia: Cytophagales: Cytophagaceae: Runella	0.02193	0.29021	0.0004	0.0052
	Runella	Genus	Bacteria: Bacteroidetes: Cytophagia: Cytophagales: Cytophagaceae	0.02193	0.29021	0.0004	0.0052
	Alloprevotella	Genus	Bacteria: Bacteroidetes: Bacteroidia: Bacteroidales: Prevotellaceae	0.03615	0.4512	0.0215	0.0052
	FJ976422_s	Species	Bacteria: Bacteroidetes: Bacteroidia: Bacteroidales: Prevotellaceae: Alloprevotella	0.02193	0.29021	0.0004	0.0047
	Pseudonocardia autotrophica group	Species	Bacteria: Actinobacteria: Actinobacteria_c: Pseudonocardiales: Pseudonocardiaceae: Pseudonocardia	0.00911	0.29021	0.0065	0.0047
	Spirosoma_uc	Species	Bacteria: Bacteroidetes: Cytophagia: Cytophagales: Cytophagaceae: Spirosoma	0.02193	0.29021	0.0004	0.0047
	Lactobacillus plantarum group	Species	Bacteria: Firmicutes: Bacilli: Lactobacillales: Lactobacillaceae: Lactobacillus	0.02193	0.29021	0.0004	0.0047
	Campylobacter hominis	Species	Bacteria: Proteobacteria: Epsilonproteobacteria: Campylobacterales: Campylobacteraceae: Campylobacter	0.02193	0.29021	0.0004	0.0047
	Corynebacterium casei	Species	Bacteria: Actinobacteria: Actinobacteria_c: Corynebacteriales: Corynebacteriaceae: Corynebacterium	0.02193	0.29021	0.0003	0.0042
	Brenneria	Genus	Bacteria: Proteobacteria: Gammaproteobacteria: Enterobacterales: Pectobacteriaceae	0.0033	0.29021	0.0004	0.0042
	PAC001460_s	Species	Bacteria: Firmicutes: Clostridia: Clostridiales: Mogibacterium_f: PAC001168_g	0.02193	0.29021	0.0003	0.0042
	Brenneria goodwinii	Species	Bacteria: Proteobacteria: Gammaproteobacteria: Enterobacterales: Pectobacteriaceae: Brenneria	0.0033	0.29021	0.0004	0.0042
	PAC001168_g	Genus	Bacteria: Firmicutes: Clostridia: Clostridiales: Mogibacterium_f	0.02193	0.29021	0.0003	0.0042
	Mogibacterium_f	Family	Bacteria: Firmicutes: Clostridia: Clostridiales	0.02193	0.29021	0.0003	0.0042
	Pantoea beijingensis	Species	Bacteria: Proteobacteria: Gammaproteobacteria: Enterobacterales: Erwiniaceae: Pantoea	0.00911	0.29021	0.0007	0.0041
	Schmidhempelia_uc	Species	Bacteria: Proteobacteria: Gammaproteobacteria: Orbales: Orbaceae: Schmidhempelia	0.02193	0.29021	0.0003	0.0031
	Schmidhempelia	Genus	Bacteria: Proteobacteria: Gammaproteobacteria: Orbales: Orbaceae	0.02193	0.29021	0.0003	0.0031
	FM874293_s	Species	Bacteria: Proteobacteria: Alphaproteobacteria: Rhodobacterales: Rhodobacteraceae: Rubellimicrobium	0.02193	0.29021	0.0003	0.0031
	Raoultella planticola group	Species	Bacteria: Proteobacteria: Gammaproteobacteria: Enterobacterales: Enterobacteriaceae: Raoultella	0.04862	0.58987	0.0016	0.0031
	Raoultella	Genus	Bacteria: Proteobacteria: Gammaproteobacteria: Enterobacterales: Enterobacteriaceae	0.04862	0.58987	0.0016	0.0031
	HM996811_f	Family	Bacteria: Firmicutes: Bacilli: HM996811_o	0.02193	0.29021	0.0002	0.0026
	PAC000695_f	Family	Bacteria: Proteobacteria: Deltaproteobacteria: Myxococcales	0.02193	0.29021	0.0002	0.0026
	PAC002238_s	Species	Bacteria: Gemmatimonadetes: Gemmatimonadetes_c: Gemmatimonadales: Gemmatimonadaceae: PAC002238_g	0.02193	0.29021	0.0002	0.0026
	Erwinia pyrifoliae	Species	Bacteria: Proteobacteria: Gammaproteobacteria: Enterobacterales: Erwiniaceae: Erwinia	0.02193	0.29021	0.0002	0.0026
	Shinella fusca	Species	Bacteria: Proteobacteria: Alphaproteobacteria: Rhizobiales: Rhizobiaceae: Shinella	0.02193	0.29021	0.0002	0.0026
	Erwinia aphidicola	Species	Bacteria: Proteobacteria: Gammaproteobacteria: Enterobacterales: Erwiniaceae: Erwinia	0.02193	0.29021	0.0002	0.0026
	PAC000695_g	Genus	Bacteria: Proteobacteria: Deltaproteobacteria: Myxococcales: PAC000695_f	0.02193	0.29021	0.0002	0.0026
	HM996811_f_uc	Genus	Bacteria: Firmicutes: Bacilli: HM996811_o: HM996811_f	0.02193	0.29021	0.0002	0.0026
	Atopobium vaginae	Species	Bacteria: Actinobacteria: Coriobacteriia: Coriobacteriales: Coriobacteriaceae: Atopobium	0.02193	0.29021	0.0002	0.0026
	Brevibacterium otitidis group	Species	Bacteria: Actinobacteria: Actinobacteria_c: Micrococcales: Brevibacteriaceae: Brevibacterium	0.02193	0.29021	0.0002	0.0026
	PAC002238_g	Genus	Bacteria: Gemmatimonadetes: Gemmatimonadetes_c: Gemmatimonadales: Gemmatimonadaceae	0.02193	0.29021	0.0002	0.0026
	Gemmatimonadaceae	Family	Bacteria: Gemmatimonadetes: Gemmatimonadetes_c: Gemmatimonadales	0.02193	0.29021	0.0002	0.0026
	HM996811_o	Order	Bacteria: Firmicutes: Bacilli	0.02193	0.29021	0.0002	0.0026
	DQ129588_s	Species	Bacteria: Proteobacteria: Deltaproteobacteria: Myxococcales: PAC000695_f: PAC000695_g	0.02193	0.29021	0.0002	0.0026
	FJ672407_s	Species	Bacteria: Firmicutes: Bacilli: Lactobacillales: Aerococcaceae: AJ279038_g	0.02193	0.29021	0.0002	0.0026
	Gluconobacter	Genus	Bacteria: Proteobacteria: Alphaproteobacteria: Rhodospirillales: Acetobacteraceae	0.02193	0.29021	0.0002	0.0026
	Bacillus coagulans group	Species	Bacteria: Firmicutes: Bacilli: Bacillales: Bacillaceae: Bacillus	0.02652	0.34076	0.0118	0.0026
	AJ575697_s	Species	Bacteria: Proteobacteria: Betaproteobacteria: Burkholderiales: Oxalobacteraceae: AJ575697_g	0.02193	0.29021	0.0002	0.0021
	Smaragdicoccus niigatensis	Species	Bacteria: Actinobacteria: Actinobacteria_c: Corynebacteriales: Nocardiaceae: Smaragdicoccus	0.02193	0.29021	0.0002	0.0021
	Gluconobacter cerinus group	Species	Bacteria: Proteobacteria: Alphaproteobacteria: Rhodospirillales: Acetobacteraceae: Gluconobacter	0.02193	0.29021	0.0002	0.0021
	Smaragdicoccus	Genus	Bacteria: Actinobacteria: Actinobacteria_c: Corynebacteriales: Nocardiaceae	0.02193	0.29021	0.0002	0.0021
	FJ165501_s	Species	Bacteria: Actinobacteria: Actinobacteria_c: Micrococcales: Microbacteriaceae: Leucobacter	0.02193	0.29021	0.0002	0.0021
	AJ575697_g	Genus	Bacteria: Proteobacteria: Betaproteobacteria: Burkholderiales: Oxalobacteraceae	0.02193	0.29021	0.0002	0.0021
	HQ592599_s	Species	Bacteria: Bacteroidetes: Cytophagia: Cytophagales: Cytophagaceae: Leadbetterella	0.02193	0.29021	0.0001	0.0016
	Vagococcus humatus group	Species	Bacteria: Firmicutes: Bacilli: Lactobacillales: Enterococcaceae: Vagococcus	0.02193	0.29021	0.0001	0.0016
	Bulleidia_uc	Species	Bacteria: Firmicutes: Erysipelotrichi: Erysipelotrichales: Erysipelotrichaceae: Bulleidia	0.02193	0.29021	0.0001	0.0016
	Nocardioides aestuarii	Species	Bacteria: Actinobacteria: Actinobacteria_c: Propionibacteriales: Nocardioidaceae: Nocardioides	0.02193	0.29021	0.0001	0.0016
	Vagococcus	Genus	Bacteria: Firmicutes: Bacilli: Lactobacillales: Enterococcaceae	0.02193	0.29021	0.0001	0.0016
	Bulleidia	Genus	Bacteria: Firmicutes: Erysipelotrichi: Erysipelotrichales: Erysipelotrichaceae	0.02193	0.29021	0.0001	0.0016
	Granulicatella elegans	Species	Bacteria: Firmicutes: Bacilli: Lactobacillales: Aerococcaceae: Granulicatella	0.02193	0.29021	0.0001	0.0015
	DQ490355_g	Genus	Bacteria: Proteobacteria: Alphaproteobacteria: Rhizobiales: Beijerinckiaceae	0.02193	0.29021	0.0001	0.0015
	GU187031_g	Genus	Bacteria: Acidobacteria: Vicinamibacter_c: Vicinamibacter_o: Vicinamibacter_f	0.02193	0.29021	0.0001	0.0015
	PAC000638_g	Genus	Bacteria: Planctomycetes: Planctomycetia: Planctomycetales: Isosphaeraceae	0.02193	0.29021	0.0001	0.0015
	PAC000638_g_uc	Species	Bacteria: Planctomycetes: Planctomycetia: Planctomycetales: Isosphaeraceae: PAC000638_g	0.02193	0.29021	0.0001	0.0015
	DQ395963_s	Species	Bacteria: Acidobacteria: Vicinamibacter_c: Vicinamibacter_o: Vicinamibacter_f: GU187031_g	0.02193	0.29021	0.0001	0.0015
	FM872736_s	Species	Bacteria: Proteobacteria: Alphaproteobacteria: Rhizobiales: Beijerinckiaceae: DQ490355_g	0.02193	0.29021	0.0001	0.0015
	FM872738_s	Species	Bacteria: Proteobacteria: Betaproteobacteria: Burkholderiales: Burkholderiaceae: Paraburkholderia	0.02193	0.29021	0.0001	0.0015
	JN713206_s	Species	Bacteria: Bacteroidetes: Bacteroidia: Bacteroidales: Bacteroidaceae: Bacteroides	0.02193	0.29021	0.0001	0.001
	Gallicola	Genus	Bacteria: Firmicutes: Tissierellia: Tissierellales: Peptoniphilaceae	0.02193	0.29021	0.0001	0.001
	Kitasatospora	Genus	Bacteria: Actinobacteria: Actinobacteria_c: Streptomycetales: Streptomycetaceae	0.02193	0.29021	0.0001	0.001
	Zymomonas mobilis group	Species	Bacteria: Proteobacteria: Alphaproteobacteria: Sphingomonadales: Sphingomonadaceae: Zymomonas	0.02193	0.29021	0.0001	0.001
	Streptomyces avellaneus group	Species	Bacteria: Actinobacteria: Actinobacteria_c: Streptomycetales: Streptomycetaceae: Kitasatospora	0.02193	0.29021	0.0001	0.001
	Microbacterium pseudoresistens	Species	Bacteria: Actinobacteria: Actinobacteria_c: Micrococcales: Microbacteriaceae: Microbacterium	0.02193	0.29021	0.0001	0.001
	Dickeya chrysanthemi	Species	Bacteria: Proteobacteria: Gammaproteobacteria: Enterobacterales: Pectobacteriaceae: Dickeya	0.00513	0.29021	0.0002	0.001
	Dickeya dadantii group	Species	Bacteria: Proteobacteria: Gammaproteobacteria: Enterobacterales: Pectobacteriaceae: Dickeya	0.00513	0.29021	0.0001	0.001
	Lactobacillus reuteri group	Species	Bacteria: Firmicutes: Bacilli: Lactobacillales: Lactobacillaceae: Lactobacillus	0.02193	0.29021	0.0001	0.001
	Gallicola barnesae	Species	Bacteria: Firmicutes: Tissierellia: Tissierellales: Peptoniphilaceae: Gallicola	0.02193	0.29021	0.0001	0.001
	Sphaerospermopsis kisseleviana group	Species	Bacteria: Cyanobacteria: Hormogoneae: Nostocales: Nostocaceae: Raphidiopsis	0.02193	0.29021	0.0001	0.001
	Zymomonas	Genus	Bacteria: Proteobacteria: Alphaproteobacteria: Sphingomonadales: Sphingomonadaceae	0.02193	0.29021	0.0001	0.001
	PAC001869_g	Genus	Bacteria: Acidobacteria: Vicinamibacter_c: Vicinamibacter_o: Vicinamibacter_f	0.02193	0.29021	0.0001	0.001
	Rahnella woolbedingensis group	Species	Bacteria: Proteobacteria: Gammaproteobacteria: Enterobacterales: Yersiniaceae: Rahnella	0.02193	0.29021	0.0001	0.001
	Gibbsiella_uc	Species	Bacteria: Proteobacteria: Gammaproteobacteria: Enterobacterales: Enterobacteriaceae: Gibbsiella	0.02193	0.29021	0.0001	0.001
	EF018433_s	Species	Bacteria: Acidobacteria: Vicinamibacter_c: Vicinamibacter_o: Vicinamibacter_f: PAC001869_g	0.02193	0.29021	0.0001	0.001
	JF069889_s	Species	Bacteria: Proteobacteria: Alphaproteobacteria: Rhizobiales: Beijerinckiaceae: EU289441_g	0.02193	0.29021	0.0001	0.001
	JN713216_s	Species	Bacteria: Firmicutes: Clostridia: Clostridiales: Peptostreptococcaceae: Peptoanaerobacter	0.02193	0.29021	0	0.0005
	Ewingella	Genus	Bacteria: Proteobacteria: Gammaproteobacteria: Enterobacterales: Hafniaceae	0.02193	0.29021	0	0.0005
	JF216018_s	Species	Bacteria: Bacteroidetes: Flavobacteria: Flavobacteriales: Flavobacteriaceae: Chryseobacterium	0.02193	0.29021	0	0.0005
	FJ516993_s	Species	Bacteria: Proteobacteria: Deltaproteobacteria: PAC001922_o: PAC002546_f: FM253572_g	0.02193	0.29021	0	0.0005
	Marmoricola	Genus	Bacteria: Actinobacteria: Actinobacteria_c: Propionibacteriales: Nocardioidaceae	0.02193	0.29021	0	0.0005
	Parasegetibacter	Genus	Bacteria: Bacteroidetes: Sphingobacteriia: Sphingobacteriales: Chitinophagaceae	0.02193	0.29021	0	0.0005
	JSYG_s	Species	Bacteria: Proteobacteria: Gammaproteobacteria: Enterobacterales: Pectobacteriaceae: Dickeya	0.02193	0.29021	0	0.0005
	JVKJ_s	Species	Bacteria: Actinobacteria: Actinobacteria_c: Corynebacteriales: Corynebacteriaceae: Corynebacterium	0.02193	0.29021	0	0.0005
	Yimella lutea group	Species	Bacteria: Actinobacteria: Actinobacteria_c: Micrococcales: Dermacoccaceae: Yimella	0.02193	0.29021	0	0.0005
	Massilia_uc	Species	Bacteria: Proteobacteria: Betaproteobacteria: Burkholderiales: Oxalobacteraceae: Massilia	0.02193	0.29021	0	0.0005
	Catonella	Genus	Bacteria: Firmicutes: Clostridia: Clostridiales: Lachnospiraceae	0.02193	0.29021	0	0.0005
	Cronobacter dublinensis group	Species	Bacteria: Proteobacteria: Gammaproteobacteria: Enterobacterales: Enterobacteriaceae: Cronobacter	0.02193	0.29021	0	0.0005
	Pseudescherichia	Genus	Bacteria: Proteobacteria: Gammaproteobacteria: Enterobacterales: Enterobacteriaceae	0.02193	0.29021	0	0.0005
	Rectinema	Genus	Bacteria: Spirochaetes: Spirochaetia: Spirochaetales: Spirochaetaceae	0.02193	0.29021	0	0.0005
	Nevskia ramosa	Species	Bacteria: Proteobacteria: Gammaproteobacteria: Nevskiales: Solimonadaceae: Nevskia	0.02193	0.29021	0	0.0005
	Dickeya paradisiaca	Species	Bacteria: Proteobacteria: Gammaproteobacteria: Enterobacterales: Pectobacteriaceae: Dickeya	0.02193	0.29021	0	0.0005
	Ewingella americana	Species	Bacteria: Proteobacteria: Gammaproteobacteria: Enterobacterales: Hafniaceae: Ewingella	0.02193	0.29021	0	0.0005
	Haemophilus haemolyticus	Species	Bacteria: Proteobacteria: Gammaproteobacteria: Pasteurellales: Pasteurellaceae: Haemophilus	0.02193	0.29021	0	0.0005
	Marmoricola korecus	Species	Bacteria: Actinobacteria: Actinobacteria_c: Propionibacteriales: Nocardioidaceae: Marmoricola	0.02193	0.29021	0	0.0005
	Gluconobacter albidus group	Species	Bacteria: Proteobacteria: Alphaproteobacteria: Rhodospirillales: Acetobacteraceae: Gluconobacter	0.02193	0.29021	0	0.0005
	Catonella morbi	Species	Bacteria: Firmicutes: Clostridia: Clostridiales: Lachnospiraceae: Catonella	0.02193	0.29021	0	0.0005
	Roseiarcus	Genus	Bacteria: Proteobacteria: Alphaproteobacteria: Rhizobiales: Beijerinckiaceae	0.02193	0.29021	0	0.0005
	Yimella	Genus	Bacteria: Actinobacteria: Actinobacteria_c: Micrococcales: Dermacoccaceae	0.02193	0.29021	0	0.0005
	AB578881_s	Species	Bacteria: Proteobacteria: Alphaproteobacteria: Rhodobacterales: Rhodobacteraceae: Rhodobacter	0.02193	0.29021	0	0.0005
	Pseudescherichia vulneris	Species	Bacteria: Proteobacteria: Gammaproteobacteria: Enterobacterales: Enterobacteriaceae: Pseudescherichia	0.02193	0.29021	0	0.0005
	PAC001013_g	Genus	Bacteria: Proteobacteria: Alphaproteobacteria: Rhizobiales: Beijerinckiaceae	0.02193	0.29021	0	0.0005
	Parasegetibacter luojiensis	Species	Bacteria: Bacteroidetes: Sphingobacteriia: Sphingobacteriales: Chitinophagaceae: Parasegetibacter	0.02193	0.29021	0	0.0005
	FM253572_g	Genus	Bacteria: Proteobacteria: Deltaproteobacteria: PAC001922_o: PAC002546_f	0.02193	0.29021	0	0.0005
	PAC000210_s	Species	Bacteria: Proteobacteria: Alphaproteobacteria: Rhizobiales: Beijerinckiaceae: Roseiarcus	0.02193	0.29021	0	0.0005
	PAC001013_s	Species	Bacteria: Proteobacteria: Alphaproteobacteria: Rhizobiales: Beijerinckiaceae: PAC001013_g	0.02193	0.29021	0	0.0005
	PAC001343_s	Species	Bacteria: Saccharibacteria_TM7: Saccharimonas_c: Saccharimonas_o: Saccharimonas_f: Saccharimonas	0.02193	0.29021	0	0.0005
	Solimonadaceae	Family	Bacteria: Proteobacteria: Gammaproteobacteria: Nevskiales	0.02193	0.29021	0	0.0005
	Nevskia	Genus	Bacteria: Proteobacteria: Gammaproteobacteria: Nevskiales: Solimonadaceae	0.02193	0.29021	0	0.0005
	Peptoanaerobacter	Genus	Bacteria: Firmicutes: Clostridia: Clostridiales: Peptostreptococcaceae	0.02193	0.29021	0	0.0005
	EU440723_s	Species	Bacteria: Proteobacteria: Alphaproteobacteria: Sphingomonadales: Sphingomonadaceae: Sphingomonas	0.02193	0.29021	0	0.0005
	FJ769457_s	Species	Bacteria: Spirochaetes: Spirochaetia: Spirochaetales: Spirochaetaceae: Rectinema	0.02193	0.29021	0	0.0005
	Nevskiales	Order	Bacteria: Proteobacteria: Gammaproteobacteria	0.02193	0.29021	0	0.0005
	HM224427_s	Species	Bacteria: Bacteroidetes: Flavobacteria: Flavobacteriales: Flavobacteriaceae: Flavobacterium	0.02193	0.29021	0	0.0005
	Capnocytophaga ochracea	Species	Bacteria: Bacteroidetes: Flavobacteria: Flavobacteriales: Flavobacteriaceae: Capnocytophaga	0.02193	0.29021	0	0.0005
	Chryseobacterium hispanicum	Species	Bacteria: Bacteroidetes: Flavobacteria: Flavobacteriales: Flavobacteriaceae: Chryseobacterium	0.02193	0.29021	0	0.0005

## Sheet: Hyper 2
	Taxon name	Taxon rank	Taxonomy	p-value	p-value (FDR)	Anopheles	hyper 2
	Staphylococcus sciuri group	Species	Bacteria: Firmicutes: Bacilli: Bacillales: Staphylococcaceae: Staphylococcus	0.04194	0.79094	1.6536	19.5395
	Methylobacteriaceae	Family	Bacteria: Proteobacteria: Alphaproteobacteria: Rhizobiales	0.03313	0.79094	0.5715	3.8778
	Methylobacterium	Genus	Bacteria: Proteobacteria: Alphaproteobacteria: Rhizobiales: Methylobacteriaceae	0.03165	0.79094	0.5713	3.8778
	Methylobacterium oryzae group	Species	Bacteria: Proteobacteria: Alphaproteobacteria: Rhizobiales: Methylobacteriaceae: Methylobacterium	0.02362	0.79094	0.4046	3.5638
	FMYK_s	Species	Bacteria: Proteobacteria: Gammaproteobacteria: Pseudomonadales: Moraxellaceae: Acinetobacter	0.01854	0.76006	0.1467	1.2618
	Methylobacterium komagatae	Species	Bacteria: Proteobacteria: Alphaproteobacteria: Rhizobiales: Methylobacteriaceae: Methylobacterium	0.01854	0.76006	0.1215	0.3017
	Ornithinimicrobium	Genus	Bacteria: Actinobacteria: Actinobacteria_c: Micrococcales: Intrasporangiaceae	0.04535	0.79094	0.0591	0.0346
	Xanthomonas albilineans group	Species	Bacteria: Proteobacteria: Gammaproteobacteria: Xanthomonadales: Xanthomonadaceae: Xanthomonas	0.02193	0.76006	0.0022	0.0262
	Corynebacterium nasicanis group	Species	Bacteria: Actinobacteria: Actinobacteria_c: Corynebacteriales: Corynebacteriaceae: Corynebacterium	0.03408	0.79094	0.0427	0.0187
	Roseateles	Genus	Bacteria: Proteobacteria: Betaproteobacteria: Burkholderiales: Comamonadaceae	0.02193	0.76006	0.0012	0.0147
	Roseateles aquatilis	Species	Bacteria: Proteobacteria: Betaproteobacteria: Burkholderiales: Comamonadaceae: Roseateles	0.02193	0.76006	0.0012	0.0147
	Acinetobacter vivianii group	Species	Bacteria: Proteobacteria: Gammaproteobacteria: Pseudomonadales: Moraxellaceae: Acinetobacter	0.02193	0.76006	0.0012	0.0142
	Rickettsia_uc	Species	Bacteria: Proteobacteria: Alphaproteobacteria: Rickettsiales: Rickettsiaceae: Rickettsia	0.02193	0.76006	0.0011	0.0128
	Thermoleophilia	Class	Bacteria: Actinobacteria	0.00513	0.76006	0.0102	0.0115
	Solirubrobacterales	Order	Bacteria: Actinobacteria: Thermoleophilia	0.00513	0.76006	0.0102	0.0115
	Cellvibrio_uc	Species	Bacteria: Proteobacteria: Gammaproteobacteria: Cellvibrionales: Cellvibrionaceae: Cellvibrio	0.02193	0.76006	0.0007	0.0084
	Pedobacter agri	Species	Bacteria: Bacteroidetes: Sphingobacteriia: Sphingobacteriales: Sphingobacteriaceae: Pedobacter	0.02193	0.76006	0.0007	0.0079
	Patulibacter	Genus	Bacteria: Actinobacteria: Thermoleophilia: Solirubrobacterales: Patulibacteraceae	0.00074	0.40562	0.0007	0.0078
	Patulibacteraceae	Family	Bacteria: Actinobacteria: Thermoleophilia: Solirubrobacterales	0.00074	0.40562	0.0007	0.0078
	Patulibacter minatonensis group	Species	Bacteria: Actinobacteria: Thermoleophilia: Solirubrobacterales: Patulibacteraceae: Patulibacter	0.00074	0.40562	0.0007	0.0078
	AF513102_s	Species	Bacteria: Saccharibacteria_TM7: Saccharimonas_c: Saccharimonas_o: Saccharimonas_f: Saccharimonas	0.02193	0.76006	0.0006	0.0068
	Vicinamibacter_o	Order	Bacteria: Acidobacteria: Vicinamibacter_c	0.0192	0.76006	0.0051	0.0063
	Vicinamibacter_f	Family	Bacteria: Acidobacteria: Vicinamibacter_c: Vicinamibacter_o	0.0192	0.76006	0.0051	0.0063
	Vicinamibacter_c	Class	Bacteria: Acidobacteria	0.0192	0.76006	0.0051	0.0063
	Dietzia cinnamea group	Species	Bacteria: Actinobacteria: Actinobacteria_c: Corynebacteriales: Dietziaceae: Dietzia	0.00208	0.76006	0.0006	0.0063
	Wohlfahrtiimonas	Genus	Bacteria: Proteobacteria: Gammaproteobacteria: Ignatzschineria_o: Ignatzschineria_f	0.02193	0.76006	0.0005	0.0058
	Ignatzschineria_f	Family	Bacteria: Proteobacteria: Gammaproteobacteria: Ignatzschineria_o	0.02193	0.76006	0.0005	0.0058
	Ignatzschineria_o	Order	Bacteria: Proteobacteria: Gammaproteobacteria	0.02193	0.76006	0.0005	0.0058
	Wohlfahrtiimonas populi	Species	Bacteria: Proteobacteria: Gammaproteobacteria: Ignatzschineria_o: Ignatzschineria_f: Wohlfahrtiimonas	0.02193	0.76006	0.0005	0.0058
	Ornithinimicrobium algicola	Species	Bacteria: Actinobacteria: Actinobacteria_c: Micrococcales: Intrasporangiaceae: Ornithinimicrobium	0.00513	0.76006	0.0221	0.0057
	Acinetobacter dispersus	Species	Bacteria: Proteobacteria: Gammaproteobacteria: Pseudomonadales: Moraxellaceae: Acinetobacter	0.00074	0.40562	0.0004	0.0052
	GQ214092_g_uc	Species	Bacteria: Acidobacteria: Vicinamibacter_c: Vicinamibacter_o: Vicinamibacter_f: GQ214092_g	0.02193	0.76006	0.0004	0.0052
	GQ214092_g	Genus	Bacteria: Acidobacteria: Vicinamibacter_c: Vicinamibacter_o: Vicinamibacter_f	0.02193	0.76006	0.0004	0.0052
	Sphingomonas naphthae	Species	Bacteria: Proteobacteria: Alphaproteobacteria: Sphingomonadales: Sphingomonadaceae: Sphingomonas	0.02193	0.76006	0.0004	0.0046
	Cellulomonas cellasea group	Species	Bacteria: Actinobacteria: Actinobacteria_c: Micrococcales: Cellulomonadaceae: Cellulomonas	0.02193	0.76006	0.0003	0.0042
	EF516426_s	Species	Bacteria: Actinobacteria: Thermoleophilia: Solirubrobacterales: Parviterribacteraceae: EF516426_g	0.02193	0.76006	0.0003	0.0037
	EF516426_g	Genus	Bacteria: Actinobacteria: Thermoleophilia: Solirubrobacterales: Parviterribacteraceae	0.02193	0.76006	0.0003	0.0037
	Nocardioides kribbensis	Species	Bacteria: Actinobacteria: Actinobacteria_c: Propionibacteriales: Nocardioidaceae: Nocardioides	0.02193	0.76006	0.0003	0.0037
	Parviterribacteraceae	Family	Bacteria: Actinobacteria: Thermoleophilia: Solirubrobacterales	0.02193	0.76006	0.0003	0.0037
	GQ073025_s	Species	Bacteria: Firmicutes: Bacilli: Bacillales: Staphylococcaceae: Salinicoccus	0.01893	0.76006	0.017	0.0036
	Bacillus azotoformans	Species	Bacteria: Firmicutes: Bacilli: Bacillales: Bacillaceae: Bacillus	0.02193	0.76006	0.0003	0.0036
	PAC000016_f_uc	Genus	Bacteria: Saccharibacteria_TM7: Saccharimonas_c: Saccharimonas_o: PAC000016_f	0.02193	0.76006	0.0003	0.0036
	PAC002118_g	Genus	Bacteria: Chloroflexi: Anaerolineae: Anaerolinaeles: PAC002118_f	0.02193	0.76006	0.0003	0.0036
	JF319289_s	Species	Bacteria: Chloroflexi: Anaerolineae: Anaerolinaeles: PAC002118_f: PAC002118_g	0.02193	0.76006	0.0003	0.0036
	PAC002118_f	Family	Bacteria: Chloroflexi: Anaerolineae: Anaerolinaeles	0.02193	0.76006	0.0003	0.0036
	Salinicoccus	Genus	Bacteria: Firmicutes: Bacilli: Bacillales: Staphylococcaceae	0.02652	0.79094	0.017	0.0036
	DQ256353_s	Species	Bacteria: Proteobacteria: Betaproteobacteria: Burkholderiales: Quisquiliibacterium_f: HQ910358_g	0.02193	0.76006	0.0002	0.0026
	Escherichia	Genus	Bacteria: Proteobacteria: Gammaproteobacteria: Enterobacterales: Enterobacteriaceae	0.04324	0.79094	0.1171	0.0026
	Escherichia coli group	Species	Bacteria: Proteobacteria: Gammaproteobacteria: Enterobacterales: Enterobacteriaceae: Escherichia	0.04324	0.79094	0.1171	0.0026
	GU455059_s	Species	Bacteria: Firmicutes: Clostridia: Clostridiales: Acidaminobacter_f: AM982555_g	0.04862	0.79094	0.04	0.0026
	AM982555_g	Genus	Bacteria: Firmicutes: Clostridia: Clostridiales: Acidaminobacter_f	0.04862	0.79094	0.04	0.0026
	Rhizobium endolithicum	Species	Bacteria: Proteobacteria: Alphaproteobacteria: Rhizobiales: Rhizobiaceae: Rhizobium	0.02193	0.76006	0.0002	0.002
	Paenibacillus massiliensis group	Species	Bacteria: Firmicutes: Bacilli: Bacillales: Paenibacillaceae: Paenibacillus	0.02193	0.76006	0.0002	0.002
	GQ396809_s	Species	Bacteria: Proteobacteria: Alphaproteobacteria: Sphingomonadales: Sphingomonadaceae: Sphingomonas	0.02193	0.76006	0.0001	0.001
	Aerococcus viridans group	Species	Bacteria: Firmicutes: Bacilli: Lactobacillales: Aerococcaceae: Aerococcus	0.02193	0.76006	0.0001	0.001
	Aerococcus	Genus	Bacteria: Firmicutes: Bacilli: Lactobacillales: Aerococcaceae	0.02193	0.76006	0.0001	0.001
	Pseudomonas_uc	Species	Bacteria: Proteobacteria: Gammaproteobacteria: Pseudomonadales: Pseudomonadaceae: Pseudomonas	0.0342	0.79094	0.0274	0.001
	Tessaracoccus rhinocerotis	Species	Bacteria: Actinobacteria: Actinobacteria_c: Propionibacteriales: Propionibacteriaceae: Tessaracoccus	0.02193	0.76006	0	0.0005
	LT635493_s	Species	Bacteria: Firmicutes: Tissierellia: Tissierellales: Peptoniphilaceae: Peptoniphilus	0.02193	0.76006	0	0.0005
	Mycobacterium farcinogenes group	Species	Bacteria: Actinobacteria: Actinobacteria_c: Corynebacteriales: Mycobacteriaceae: Mycobacterium	0.02193	0.76006	0	0.0005
	Lysinimicrobium mangrovi group	Species	Bacteria: Actinobacteria: Actinobacteria_c: Micrococcales: Demequinaceae: Lysinimicrobium	0.02193	0.76006	0	0.0005
	Erwinia mallotivora group	Species	Bacteria: Proteobacteria: Gammaproteobacteria: Enterobacterales: Erwiniaceae: Erwinia	0.02193	0.76006	0	0.0005
	Carnobacterium gallinarum group	Species	Bacteria: Firmicutes: Bacilli: Lactobacillales: Carnobacteriaceae: Carnobacterium	0.02193	0.76006	0	0.0005
	Acinetobacter gerneri	Species	Bacteria: Proteobacteria: Gammaproteobacteria: Pseudomonadales: Moraxellaceae: Acinetobacter	0.02193	0.76006	0	0.0005
	Anaerococcus rubeinfantis	Species	Bacteria: Firmicutes: Tissierellia: Tissierellales: Peptoniphilaceae: Anaerococcus	0.02193	0.76006	0	0.0005
	Sanguibacter	Genus	Bacteria: Actinobacteria: Actinobacteria_c: Micrococcales: Sanguibacteraceae	0.02193	0.76006	0	0.0005
	Peptoniphilus harei group	Species	Bacteria: Firmicutes: Tissierellia: Tissierellales: Peptoniphilaceae: Peptoniphilus	0.02193	0.76006	0	0.0005
	Peptostreptococcus anaerobius	Species	Bacteria: Firmicutes: Clostridia: Clostridiales: Peptostreptococcaceae: Peptostreptococcus	0.02193	0.76006	0	0.0005
	Sanguibacteraceae	Family	Bacteria: Actinobacteria: Actinobacteria_c: Micrococcales	0.02193	0.76006	0	0.0005
	Roseomonas gilardii group	Species	Bacteria: Proteobacteria: Alphaproteobacteria: Rhodospirillales: Acetobacteraceae: Roseomonas	0.02193	0.76006	0	0.0005
	Sanguibacter marinus group	Species	Bacteria: Actinobacteria: Actinobacteria_c: Micrococcales: Sanguibacteraceae: Sanguibacter	0.02193	0.76006	0	0.0005
	CP017639_s	Species	Bacteria: Actinobacteria: Actinobacteria_c: Corynebacteriales: Corynebacteriaceae: Corynebacterium	0.02193	0.76006	0	0.0005
	Lysinimicrobium	Genus	Bacteria: Actinobacteria: Actinobacteria_c: Micrococcales: Demequinaceae	0.02193	0.76006	0	0.0005
	Anaerococcus hydrogenalis	Species	Bacteria: Firmicutes: Tissierellia: Tissierellales: Peptoniphilaceae: Anaerococcus	0.02193	0.76006	0	0.0005
	Carnobacterium	Genus	Bacteria: Firmicutes: Bacilli: Lactobacillales: Carnobacteriaceae	0.02193	0.76006	0	0.0005

## Sheet: Hyper 3
	Taxon name	Taxon rank	Taxonomy	p-value	p-value (FDR)	Anopheles	hyper 3
	Erwinia persicina group	Species	Bacteria: Proteobacteria: Gammaproteobacteria: Enterobacterales: Erwiniaceae: Erwinia	0.02578	0.76076	3.4074	40.8605
	Enterobacteriaceae group	Species	Bacteria: Proteobacteria: Gammaproteobacteria: Enterobacterales: Enterobacteriaceae: Enterobacteriaceae_g	0.03359	0.79616	2.2363	18.9266
	Enterobacteriaceae_g	Genus	Bacteria: Proteobacteria: Gammaproteobacteria: Enterobacterales: Enterobacteriaceae	0.03359	0.79616	2.2363	18.9266
	JTJJ_s group	Species	Bacteria: Proteobacteria: Gammaproteobacteria: Enterobacterales: Erwiniaceae: Pantoea	0.01342	0.66506	0.5685	5.986
	Staphylococcus succinus group	Species	Bacteria: Firmicutes: Bacilli: Bacillales: Staphylococcaceae: Staphylococcus	0.02336	0.69886	0.1694	1.8719
	Pantoea_uc	Species	Bacteria: Proteobacteria: Gammaproteobacteria: Enterobacterales: Erwiniaceae: Pantoea	0.01563	0.66506	0.0289	0.2658
	Enterobacterales_uc	Family	Bacteria: Proteobacteria: Gammaproteobacteria: Enterobacterales	0.04749	0.79616	0.0298	0.1598
	Sphingobium	Genus	Bacteria: Proteobacteria: Alphaproteobacteria: Sphingomonadales: Sphingomonadaceae	0.01563	0.66506	0.0095	0.0918
	Sphingobium yanoikuyae group	Species	Bacteria: Proteobacteria: Alphaproteobacteria: Sphingomonadales: Sphingomonadaceae: Sphingobium	0.0067	0.66506	0.0092	0.0918
	Rummeliibacillus stabekisii	Species	Bacteria: Firmicutes: Bacilli: Bacillales: Planococcaceae: Rummeliibacillus	0.02193	0.66506	0.0064	0.0772
	Rummeliibacillus	Genus	Bacteria: Firmicutes: Bacilli: Bacillales: Planococcaceae	0.02193	0.66506	0.0064	0.0772
	DQ513087_f	Family	Bacteria: Acidobacteria: PAC002259_c: DQ513087_o	0.02193	0.66506	0.0064	0.0766
	PAC002259_c	Class	Bacteria: Acidobacteria	0.02193	0.66506	0.0064	0.0766
	EU132168_s	Species	Bacteria: Acidobacteria: PAC002259_c: DQ513087_o: DQ513087_f: HQ445680_g	0.02193	0.66506	0.0064	0.0766
	DQ513087_o	Order	Bacteria: Acidobacteria: PAC002259_c	0.02193	0.66506	0.0064	0.0766
	HQ445680_g	Genus	Bacteria: Acidobacteria: PAC002259_c: DQ513087_o: DQ513087_f	0.02193	0.66506	0.0064	0.0766
	Rhodococcus	Genus	Bacteria: Actinobacteria: Actinobacteria_c: Corynebacteriales: Nocardiaceae	0.04655	0.79616	0.0235	0.0708
	Rhodococcus fascians group	Species	Bacteria: Actinobacteria: Actinobacteria_c: Corynebacteriales: Nocardiaceae: Rhodococcus	0.03682	0.79616	0.0227	0.0703
	Massilia alkalitolerans group	Species	Bacteria: Proteobacteria: Betaproteobacteria: Burkholderiales: Oxalobacteraceae: Massilia	0.00513	0.66506	0.0224	0.0514
	Comamonas_uc	Species	Bacteria: Proteobacteria: Betaproteobacteria: Burkholderiales: Comamonadaceae: Comamonas	0.02193	0.66506	0.0039	0.0464
	Pseudomonas coleopterorum	Species	Bacteria: Proteobacteria: Gammaproteobacteria: Pseudomonadales: Pseudomonadaceae: Pseudomonas	0.02193	0.66506	0.0036	0.0431
	Pseudomonas marginalis group	Species	Bacteria: Proteobacteria: Gammaproteobacteria: Pseudomonadales: Pseudomonadaceae: Pseudomonas	0.02193	0.66506	0.0032	0.0386
	Clostridium subterminale group	Species	Bacteria: Firmicutes: Clostridia: Clostridiales: Clostridiaceae: Clostridium	0.02193	0.66506	0.003	0.0364
	JN873184_s	Species	Bacteria: Firmicutes: Clostridia: Clostridiales: Gracilibacteraceae: Gracilibacter	0.02193	0.66506	0.003	0.0358
	Gracilibacter	Genus	Bacteria: Firmicutes: Clostridia: Clostridiales: Gracilibacteraceae	0.02193	0.66506	0.003	0.0358
	Gracilibacteraceae	Family	Bacteria: Firmicutes: Clostridia: Clostridiales	0.02193	0.66506	0.003	0.0358
	Aliihoeflea aestuarii	Species	Bacteria: Proteobacteria: Alphaproteobacteria: Rhizobiales: Phyllobacteriaceae: Aliihoeflea	0.02193	0.66506	0.0028	0.0341
	Aliihoeflea	Genus	Bacteria: Proteobacteria: Alphaproteobacteria: Rhizobiales: Phyllobacteriaceae	0.02193	0.66506	0.0028	0.0341
	Erwiniaceae_uc	Genus	Bacteria: Proteobacteria: Gammaproteobacteria: Enterobacterales: Erwiniaceae	0.04194	0.79616	0.008	0.0316
	FNYJ_s	Species	Bacteria: Proteobacteria: Gammaproteobacteria: Pseudomonadales: Pseudomonadaceae: Pseudomonas	0.02193	0.66506	0.0025	0.0302
	Lysinibacillus alkalisoli	Species	Bacteria: Firmicutes: Bacilli: Bacillales: Planococcaceae: Lysinibacillus	0.02193	0.66506	0.0024	0.0291
	Opitutae	Class	Bacteria: Verrucomicrobia	0.00074	0.66506	0.0024	0.0282
	Verrucomicrobia	Phylum	Bacteria	0.03408	0.79616	0.0202	0.0282
	Chryseobacterium taiwanense group	Species	Bacteria: Bacteroidetes: Flavobacteria: Flavobacteriales: Flavobacteriaceae: Chryseobacterium	0.02193	0.66506	0.0021	0.0246
	AB073978_s	Species	Bacteria: Verrucomicrobia: Opitutae: Puniceicoccales: Puniceicoccaceae: Coraliomargarita	0.02193	0.66506	0.0021	0.0246
	Coraliomargarita	Genus	Bacteria: Verrucomicrobia: Opitutae: Puniceicoccales: Puniceicoccaceae	0.02193	0.66506	0.0021	0.0246
	Puniceicoccaceae	Family	Bacteria: Verrucomicrobia: Opitutae: Puniceicoccales	0.02193	0.66506	0.0021	0.0246
	Puniceicoccales	Order	Bacteria: Verrucomicrobia: Opitutae	0.02193	0.66506	0.0021	0.0246
	Bartonellaceae	Family	Bacteria: Proteobacteria: Alphaproteobacteria: Rhizobiales	0.01323	0.66506	0.1684	0.0223
	Bartonella	Genus	Bacteria: Proteobacteria: Alphaproteobacteria: Rhizobiales: Bartonellaceae	0.01323	0.66506	0.1684	0.0223
	Bartonella vinsonii group	Species	Bacteria: Proteobacteria: Alphaproteobacteria: Rhizobiales: Bartonellaceae: Bartonella	0.0033	0.66506	0.0022	0.0218
	Devosia insulae group	Species	Bacteria: Proteobacteria: Alphaproteobacteria: Rhizobiales: Devosia_f: Devosia	0.02193	0.66506	0.0012	0.0138
	Staphylococcus_uc	Species	Bacteria: Firmicutes: Bacilli: Bacillales: Staphylococcaceae: Staphylococcus	0.04127	0.79616	0.0035	0.0121
	AY532578_g	Genus	Bacteria: Parcubacteria_OD1: Paceibacter_c: CP011215_o: CP011215_f	0.02193	0.66506	0.0009	0.0108
	AY532578_g_uc	Species	Bacteria: Parcubacteria_OD1: Paceibacter_c: CP011215_o: CP011215_f: AY532578_g	0.02193	0.66506	0.0009	0.0108
	Erwinia rhapontici	Species	Bacteria: Proteobacteria: Gammaproteobacteria: Enterobacterales: Erwiniaceae: Erwinia	0.00412	0.66506	0.0009	0.0095
	Brucellaceae group	Species	Bacteria: Proteobacteria: Alphaproteobacteria: Rhizobiales: Brucellaceae: Brucellaceae_g	0.02193	0.66506	0.0006	0.0072
	Brucellaceae_g	Genus	Bacteria: Proteobacteria: Alphaproteobacteria: Rhizobiales: Brucellaceae	0.02193	0.66506	0.0006	0.0072
	Pantoea rwandensis group	Species	Bacteria: Proteobacteria: Gammaproteobacteria: Enterobacterales: Erwiniaceae: Pantoea	0.0033	0.66506	0.0008	0.0062
	JF091235_s	Species	Bacteria: Actinobacteria: Actinobacteria_c: Propionibacteriales: Nocardioidaceae: Nocardioides	0.02193	0.66506	0.0005	0.0056
	NVQB_g	Genus	Bacteria: Bacteroidetes: Sphingobacteriia: NVQB_o: NVQB_f	0.02193	0.66506	0.0004	0.0046
	NVQB_o	Order	Bacteria: Bacteroidetes: Sphingobacteriia	0.02193	0.66506	0.0004	0.0046
	NVQB_f	Family	Bacteria: Bacteroidetes: Sphingobacteriia: NVQB_o	0.02193	0.66506	0.0004	0.0046
	NVQB_g_uc	Species	Bacteria: Bacteroidetes: Sphingobacteriia: NVQB_o: NVQB_f: NVQB_g	0.02193	0.66506	0.0004	0.0046
	Opitutales	Order	Bacteria: Verrucomicrobia: Opitutae	0.02193	0.66506	0.0003	0.0036
	Opitutaceae	Family	Bacteria: Verrucomicrobia: Opitutae: Opitutales	0.02193	0.66506	0.0003	0.0036
	Opitutus	Genus	Bacteria: Verrucomicrobia: Opitutae: Opitutales: Opitutaceae	0.02193	0.66506	0.0003	0.0036
	Opitutus_uc	Species	Bacteria: Verrucomicrobia: Opitutae: Opitutales: Opitutaceae: Opitutus	0.02193	0.66506	0.0003	0.0036
	Corynebacterium durum	Species	Bacteria: Actinobacteria: Actinobacteria_c: Corynebacteriales: Corynebacteriaceae: Corynebacterium	0.00911	0.66506	0.01	0.0028
	OCMY_s	Species	Bacteria: Proteobacteria: Gammaproteobacteria: Enterobacterales: Erwiniaceae: Pantoea	0.00074	0.66506	0.0002	0.0022
	Cellvibrio fibrivorans	Species	Bacteria: Proteobacteria: Gammaproteobacteria: Cellvibrionales: Cellvibrionaceae: Cellvibrio	0.02193	0.66506	0.0001	0.0015
	Neisseria subflava	Species	Bacteria: Proteobacteria: Betaproteobacteria: Neisseriales: Neisseriaceae: Neisseria	0.02193	0.66506	0.0001	0.0015
	Moraxella cuniculi	Species	Bacteria: Proteobacteria: Gammaproteobacteria: Pseudomonadales: Moraxellaceae: Moraxella	0.00513	0.66506	0.0001	0.0011
	Paenisporosarcina quisquiliarum group	Species	Bacteria: Firmicutes: Bacilli: Bacillales: Planococcaceae: Paenisporosarcina	0.02193	0.66506	0	0.0006
	Deinococcus budaensis	Species	Bacteria: Deinococcus-Thermus: Deinococci: Deinococcales: Deinococcaceae: Deinococcus	0.02193	0.66506	0	0.0006
	Bacillus pocheonensis group	Species	Bacteria: Firmicutes: Bacilli: Bacillales: Bacillaceae: Bacillus	0.02193	0.66506	0	0.0006
	Bacillus kochii	Species	Bacteria: Firmicutes: Bacilli: Bacillales: Bacillaceae: Bacillus	0.02193	0.66506	0	0.0006
	Bacillus gottheilii group	Species	Bacteria: Firmicutes: Bacilli: Bacillales: Bacillaceae: Bacillus	0.02193	0.66506	0	0.0006
	Erwinia dacicola	Species	Bacteria: Proteobacteria: Gammaproteobacteria: Enterobacterales: Erwiniaceae: Erwinia	0.02193	0.66506	0	0.0006
	AB476245_s	Species	Bacteria: Saccharibacteria_TM7: Saccharimonas_c: Saccharimonas_o: Saccharimonas_f: Saccharimonas	0.02193	0.66506	0	0.0006
	Herbaspirillum_uc	Species	Bacteria: Proteobacteria: Betaproteobacteria: Burkholderiales: Oxalobacteraceae: Herbaspirillum	0.02193	0.66506	0	0.0006
	Bartonella_uc	Species	Bacteria: Proteobacteria: Alphaproteobacteria: Rhizobiales: Bartonellaceae: Bartonella	0.02193	0.66506	0	0.0006
	Actinomyces coleocanis	Species	Bacteria: Actinobacteria: Actinobacteria_c: Actinomycetales: Actinomycetaceae: Actinomyces	0.02193	0.66506	0	0.0006
	Micromonosporaceae_uc	Genus	Bacteria: Actinobacteria: Actinobacteria_c: Micromonosporales: Micromonosporaceae	0.02193	0.66506	0	0.0006
	Paenisporosarcina	Genus	Bacteria: Firmicutes: Bacilli: Bacillales: Planococcaceae	0.02193	0.66506	0	0.0006
	HM438244_g	Genus	Bacteria: Acidobacteria: Vicinamibacter_c: Vicinamibacter_o: Vicinamibacter_f	0.02193	0.66506	0	0.0005
	Sandaracinobacter	Genus	Bacteria: Proteobacteria: Alphaproteobacteria: Sphingomonadales: Sphingomonadaceae	0.02193	0.66506	0	0.0005
	Paraburkholderia tropica	Species	Bacteria: Proteobacteria: Betaproteobacteria: Burkholderiales: Burkholderiaceae: Paraburkholderia	0.02193	0.66506	0	0.0005
	Corynebacterium bovis	Species	Bacteria: Actinobacteria: Actinobacteria_c: Corynebacteriales: Corynebacteriaceae: Corynebacterium	0.02193	0.66506	0	0.0005
	Sandaracinobacter sibiricus	Species	Bacteria: Proteobacteria: Alphaproteobacteria: Sphingomonadales: Sphingomonadaceae: Sandaracinobacter	0.02193	0.66506	0	0.0005
	HM438244_s	Species	Bacteria: Acidobacteria: Vicinamibacter_c: Vicinamibacter_o: Vicinamibacter_f: HM438244_g	0.02193	0.66506	0	0.0005
	JF150041_s	Species	Bacteria: Bacteroidetes: Bacteroidia: Bacteroidales: Porphyromonadaceae: Porphyromonas	0.02193	0.66506	0	0.0005

## Sheet: Hyper 4
	Taxon name	Taxon rank	Taxonomy	p-value	p-value (FDR)	Anopheles	hyper 4
	Enterobacteriaceae_uc	Genus	Bacteria: Proteobacteria: Gammaproteobacteria: Enterobacterales: Enterobacteriaceae	0.03165	0.44313	2.8193	32.2741
	Enterobacter	Genus	Bacteria: Proteobacteria: Gammaproteobacteria: Enterobacterales: Enterobacteriaceae	0.04749	0.64823	0.3942	3.8327
	Enterobacter kobei	Species	Bacteria: Proteobacteria: Gammaproteobacteria: Enterobacterales: Enterobacteriaceae: Enterobacter	0.01563	0.31923	0.3182	3.7
	Pseudomonas oryzihabitans group	Species	Bacteria: Proteobacteria: Gammaproteobacteria: Pseudomonadales: Pseudomonadaceae: Pseudomonas	0.00412	0.31923	0.1781	2.1317
	Citrobacter	Genus	Bacteria: Proteobacteria: Gammaproteobacteria: Enterobacterales: Enterobacteriaceae	0.02456	0.35292	0.0521	0.5422
	Citrobacter koseri	Species	Bacteria: Proteobacteria: Gammaproteobacteria: Enterobacterales: Enterobacteriaceae: Citrobacter	0.00412	0.31923	0.0448	0.5363
	AYKS_s	Species	Bacteria: Proteobacteria: Gammaproteobacteria: Enterobacterales: Yersiniaceae: Serratia	0.03408	0.47105	0.0287	0.297
	Enterobacterales_uc	Family	Bacteria: Proteobacteria: Gammaproteobacteria: Enterobacterales	0.04749	0.64823	0.0298	0.1774
	Pantoea stewartii group	Species	Bacteria: Proteobacteria: Gammaproteobacteria: Enterobacterales: Erwiniaceae: Pantoea	0.03123	0.44004	0.0157	0.1497
	AB637113_s	Species	Bacteria: Firmicutes: Bacilli: Bacillales: Bacillaceae: Anaerobacillus	0.04794	0.65028	0.0307	0.0585
	Rhodospirillaceae	Family	Bacteria: Proteobacteria: Alphaproteobacteria: Rhodospirillales	0.03123	0.44004	0.0076	0.0579
	Enterobacter cloacae group	Species	Bacteria: Proteobacteria: Gammaproteobacteria: Enterobacterales: Enterobacteriaceae: Enterobacter	0.00412	0.31923	0.0047	0.0514
	Sphingomonas prati group	Species	Bacteria: Proteobacteria: Alphaproteobacteria: Sphingomonadales: Sphingomonadaceae: Sphingomonas	0.02193	0.31923	0.0041	0.0489
	Aurantimonadaceae	Family	Bacteria: Proteobacteria: Alphaproteobacteria: Rhizobiales	0.02336	0.33786	0.0072	0.0468
	PAC000624_g	Genus	Bacteria: Gemmatimonadetes: Gemmatimonadetes_c: Gemmatimonadales: PAC000624_f	0.02193	0.31923	0.0039	0.0464
	HM186700_s	Species	Bacteria: Gemmatimonadetes: Gemmatimonadetes_c: Gemmatimonadales: PAC000624_f: PAC000624_g	0.02193	0.31923	0.0039	0.0464
	PAC000624_f	Family	Bacteria: Gemmatimonadetes: Gemmatimonadetes_c: Gemmatimonadales	0.02193	0.31923	0.0039	0.0464
	EU289426_g	Genus	Bacteria: Proteobacteria: Alphaproteobacteria: Rhizobiales: Aurantimonadaceae	0.02193	0.31923	0.0036	0.0434
	EU289471_s	Species	Bacteria: Proteobacteria: Alphaproteobacteria: Rhizobiales: Aurantimonadaceae: EU289426_g	0.02193	0.31923	0.0036	0.0434
	Ruminococcus bromii	Species	Bacteria: Firmicutes: Clostridia: Clostridiales: Ruminococcaceae: Ruminococcus_g2	0.02193	0.31923	0.0034	0.0409
	Ruminococcus_g2	Genus	Bacteria: Firmicutes: Clostridia: Clostridiales: Ruminococcaceae	0.02193	0.31923	0.0034	0.0409
	Geobacteraceae	Family	Bacteria: Proteobacteria: Deltaproteobacteria: Desulfuromonadales	0.02193	0.31923	0.0032	0.0385
	Desulfuromonadales	Order	Bacteria: Proteobacteria: Deltaproteobacteria	0.02193	0.31923	0.0032	0.0385
	JX222201_s	Species	Bacteria: Proteobacteria: Deltaproteobacteria: Desulfuromonadales: Geobacteraceae: Geobacter	0.02193	0.31923	0.0032	0.0385
	Geobacter	Genus	Bacteria: Proteobacteria: Deltaproteobacteria: Desulfuromonadales: Geobacteraceae	0.02193	0.31923	0.0032	0.0385
	Achromobacter mucicolens	Species	Bacteria: Proteobacteria: Betaproteobacteria: Burkholderiales: Alcaligenaceae: Achromobacter	0.02193	0.31923	0.0025	0.0299
	JADL_g	Genus	Bacteria: Proteobacteria: Alphaproteobacteria: Rhodospirillales: Rhodospirillaceae	0.02193	0.31923	0.0024	0.0293
	EU133274_s	Species	Bacteria: Proteobacteria: Alphaproteobacteria: Rhodospirillales: Rhodospirillaceae: JADL_g	0.02193	0.31923	0.0024	0.0293
	Nannocystaceae	Family	Bacteria: Proteobacteria: Deltaproteobacteria: Myxococcales	0.02193	0.31923	0.0023	0.0281
	Nannocystis	Genus	Bacteria: Proteobacteria: Deltaproteobacteria: Myxococcales: Nannocystaceae	0.02193	0.31923	0.0023	0.0281
	Streptococcus gordonii group	Species	Bacteria: Firmicutes: Bacilli: Lactobacillales: Streptococcaceae: Streptococcus	0.02193	0.31923	0.0023	0.028
	Acinetobacter refrigeratoris group	Species	Bacteria: Proteobacteria: Gammaproteobacteria: Pseudomonadales: Moraxellaceae: Acinetobacter	0.02193	0.31923	0.0023	0.028
	JF046530_s	Species	Bacteria: Proteobacteria: Deltaproteobacteria: Myxococcales: Nannocystaceae: Nannocystis	0.02193	0.31923	0.0023	0.0275
	Rhodocista_uc	Species	Bacteria: Proteobacteria: Alphaproteobacteria: Rhodospirillales: Rhodospirillaceae: Rhodocista	0.02193	0.31923	0.0021	0.0257
	Rhodocista	Genus	Bacteria: Proteobacteria: Alphaproteobacteria: Rhodospirillales: Rhodospirillaceae	0.02193	0.31923	0.0021	0.0257
	Chitinophaga	Genus	Bacteria: Bacteroidetes: Sphingobacteriia: Sphingobacteriales: Chitinophagaceae	0.03408	0.47105	0.0143	0.0255
	DQ887962_g	Genus	Bacteria: Firmicutes: Negativicutes: Hydrogenispora_o: Hydrogenispora_f	0.02193	0.31923	0.002	0.0238
	AJ853604_s	Species	Bacteria: Firmicutes: Negativicutes: Hydrogenispora_o: Hydrogenispora_f: DQ887962_g	0.02193	0.31923	0.002	0.0238
	Kosakonia cowanii group	Species	Bacteria: Proteobacteria: Gammaproteobacteria: Enterobacterales: Enterobacteriaceae: Kosakonia	0.02193	0.31923	0.0019	0.0226
	Kosakonia	Genus	Bacteria: Proteobacteria: Gammaproteobacteria: Enterobacterales: Enterobacteriaceae	0.02193	0.31923	0.0019	0.0226
	JN245867_g_uc	Species	Bacteria: Microgenomates_OP11: Microgenomatus_c: CP011212_o: CP011212_f: JN245867_g	0.02193	0.31923	0.0018	0.0212
	CP011212_f	Family	Bacteria: Microgenomates_OP11: Microgenomatus_c: CP011212_o	0.02193	0.31923	0.0018	0.0212
	CP011212_o	Order	Bacteria: Microgenomates_OP11: Microgenomatus_c	0.02193	0.31923	0.0018	0.0212
	Microgenomatus_c	Class	Bacteria: Microgenomates_OP11	0.02193	0.31923	0.0018	0.0212
	JN245867_g	Genus	Bacteria: Microgenomates_OP11: Microgenomatus_c: CP011212_o: CP011212_f	0.02193	0.31923	0.0018	0.0212
	Microgenomates_OP11	Phylum	Bacteria	0.02193	0.31923	0.0018	0.0212
	EF559215_s	Species	Bacteria: Proteobacteria: Gammaproteobacteria: Pseudomonadales: Pseudomonadaceae: Thiopseudomonas	0.02193	0.31923	0.0017	0.0202
	Rhizobium pusense group	Species	Bacteria: Proteobacteria: Alphaproteobacteria: Rhizobiales: Rhizobiaceae: Rhizobium	0.00911	0.31923	0.0082	0.0195
	ASZC_s	Species	Bacteria: Proteobacteria: Gammaproteobacteria: Enterobacterales: Erwiniaceae: Pantoea	0.00074	0.31923	0.0016	0.0195
	Acinetobacter guillouiae group	Species	Bacteria: Proteobacteria: Gammaproteobacteria: Pseudomonadales: Moraxellaceae: Acinetobacter	0.00911	0.31923	0.0024	0.0179
	Methylobacterium rhodinum group	Species	Bacteria: Proteobacteria: Alphaproteobacteria: Rhizobiales: Methylobacteriaceae: Methylobacterium	0.02193	0.31923	0.0013	0.0153
	Leuconostoc pseudomesenteroides group	Species	Bacteria: Firmicutes: Bacilli: Lactobacillales: Leuconostocaceae: Leuconostoc	0.02193	0.31923	0.001	0.012
	Paenibacillus_uc	Species	Bacteria: Firmicutes: Bacilli: Bacillales: Paenibacillaceae: Paenibacillus	0.02193	0.31923	0.001	0.0114
	Pantoea allii	Species	Bacteria: Proteobacteria: Gammaproteobacteria: Enterobacterales: Erwiniaceae: Pantoea	0.00208	0.31923	0.0012	0.0112
	Metalliresistens boonkerdii	Species	Bacteria: Proteobacteria: Alphaproteobacteria: Rhizobiales: Bradyrhizobiaceae: Rhodopseudomonas	0.02193	0.31923	0.0009	0.0103
	Rhodopseudomonas	Genus	Bacteria: Proteobacteria: Alphaproteobacteria: Rhizobiales: Bradyrhizobiaceae	0.02193	0.31923	0.0009	0.0103
	PAC000665_s	Species	Bacteria: Actinobacteria: Acidimicrobiia: Acidimicrobiales: Iamiaceae: AY234624_g	0.02193	0.31923	0.0008	0.0092
	AY234624_g	Genus	Bacteria: Actinobacteria: Acidimicrobiia: Acidimicrobiales: Iamiaceae	0.02193	0.31923	0.0008	0.0092
	Mucilaginibacter galii group	Species	Bacteria: Bacteroidetes: Sphingobacteriia: Sphingobacteriales: Sphingobacteriaceae: Mucilaginibacter	0.02193	0.31923	0.0007	0.0086
	Jeotgalicoccus marinus group	Species	Bacteria: Firmicutes: Bacilli: Bacillales: Staphylococcaceae: Jeotgalicoccus	0.02193	0.31923	0.0007	0.008
	EU289510_g_uc	Species	Bacteria: Planctomycetes: Planctomycetia: Planctomycetales: Isosphaeraceae: EU289510_g	0.02193	0.31923	0.0006	0.0074
	PAC002290_g_uc	Species	Bacteria: Actinobacteria: Actinobacteria_c: PAC002290_o: PAC002290_f: PAC002290_g	0.02193	0.31923	0.0006	0.0074
	PAC002290_f	Family	Bacteria: Actinobacteria: Actinobacteria_c: PAC002290_o	0.02193	0.31923	0.0006	0.0074
	PAC002290_o	Order	Bacteria: Actinobacteria: Actinobacteria_c	0.02193	0.31923	0.0006	0.0074
	PAC002290_g	Genus	Bacteria: Actinobacteria: Actinobacteria_c: PAC002290_o: PAC002290_f	0.02193	0.31923	0.0006	0.0074
	EU289510_g	Genus	Bacteria: Planctomycetes: Planctomycetia: Planctomycetales: Isosphaeraceae	0.02193	0.31923	0.0006	0.0074
	Mobiluncus curtisii	Species	Bacteria: Actinobacteria: Actinobacteria_c: Actinomycetales: Actinomycetaceae: Mobiluncus	0.02193	0.31923	0.0006	0.0073
	Mobiluncus	Genus	Bacteria: Actinobacteria: Actinobacteria_c: Actinomycetales: Actinomycetaceae	0.02193	0.31923	0.0006	0.0073
	Dickeya	Genus	Bacteria: Proteobacteria: Gammaproteobacteria: Enterobacterales: Pectobacteriaceae	0.01323	0.31923	0.0117	0.0069
	Nocardioides alkalitolerans	Species	Bacteria: Actinobacteria: Actinobacteria_c: Propionibacteriales: Nocardioidaceae: Nocardioides	0.02193	0.31923	0.0005	0.0063
	Methylobacterium cerastii	Species	Bacteria: Proteobacteria: Alphaproteobacteria: Rhizobiales: Methylobacteriaceae: Methylobacterium	0.02193	0.31923	0.0005	0.0057
	Hymenobacter_uc	Species	Bacteria: Bacteroidetes: Cytophagia: Cytophagales: Hymenobacteraceae: Hymenobacter	0.02193	0.31923	0.0005	0.0057
	Sphingomonas adhaesiva group	Species	Bacteria: Proteobacteria: Alphaproteobacteria: Sphingomonadales: Sphingomonadaceae: Sphingomonas	0.02193	0.31923	0.0004	0.0052
	Terriglobus aquaticus	Species	Bacteria: Acidobacteria: Acidobacteriia: Acidobacteriales: Acidobacteriaceae: Edaphobacter	0.02193	0.31923	0.0004	0.0052
	Edaphobacter	Genus	Bacteria: Acidobacteria: Acidobacteriia: Acidobacteriales: Acidobacteriaceae	0.02193	0.31923	0.0004	0.0052
	Acidobacteriaceae	Family	Bacteria: Acidobacteria: Acidobacteriia: Acidobacteriales	0.02193	0.31923	0.0004	0.0052
	Acidobacteriales	Order	Bacteria: Acidobacteria: Acidobacteriia	0.02193	0.31923	0.0004	0.0052
	Acidobacteriia	Class	Bacteria: Acidobacteria	0.02193	0.31923	0.0004	0.0052
	AKIU_s	Species	Bacteria: Proteobacteria: Gammaproteobacteria: Enterobacterales: Erwiniaceae: Pantoea	0.02193	0.31923	0.0004	0.0049
	FWNZ_s	Species	Bacteria: Proteobacteria: Gammaproteobacteria: Enterobacterales: Enterobacteriaceae: Klebsiella	0.00074	0.31923	0.0004	0.0048
	Klebsiella	Genus	Bacteria: Proteobacteria: Gammaproteobacteria: Enterobacterales: Enterobacteriaceae	0.0033	0.31923	0.0005	0.0048
	Dickeya_uc	Species	Bacteria: Proteobacteria: Gammaproteobacteria: Enterobacterales: Pectobacteriaceae: Dickeya	0.01323	0.31923	0.011	0.0047
	Gorillibacterium_uc	Species	Bacteria: Firmicutes: Bacilli: Bacillales: Paenibacillaceae: Gorillibacterium	0.02193	0.31923	0.0004	0.0046
	Dyadobacter soli group	Species	Bacteria: Bacteroidetes: Cytophagia: Cytophagales: Cytophagaceae: Dyadobacter	0.02193	0.31923	0.0004	0.0046
	Gorillibacterium	Genus	Bacteria: Firmicutes: Bacilli: Bacillales: Paenibacillaceae	0.02193	0.31923	0.0004	0.0046
	Leclercia_uc	Species	Bacteria: Proteobacteria: Gammaproteobacteria: Enterobacterales: Enterobacteriaceae: Leclercia	0.02193	0.31923	0.0003	0.004
	EF648072_s	Species	Bacteria: Acidobacteria: Blastocatellia: Blastocatellales: Blastocatellaceae: Stenotrophobacter	0.02193	0.31923	0.0003	0.004
	Blastocatellaceae	Family	Bacteria: Acidobacteria: Blastocatellia: Blastocatellales	0.02193	0.31923	0.0003	0.004
	Blastocatellales	Order	Bacteria: Acidobacteria: Blastocatellia	0.02193	0.31923	0.0003	0.004
	Blastocatellia	Class	Bacteria: Acidobacteria	0.02193	0.31923	0.0003	0.004
	Leclercia	Genus	Bacteria: Proteobacteria: Gammaproteobacteria: Enterobacterales: Enterobacteriaceae	0.02193	0.31923	0.0003	0.004
	Stenotrophobacter	Genus	Bacteria: Acidobacteria: Blastocatellia: Blastocatellales: Blastocatellaceae	0.02193	0.31923	0.0003	0.004
	CP013987_s	Species	Bacteria: Proteobacteria: Gammaproteobacteria: Pseudomonadales: Pseudomonadaceae: Pseudomonas	0.00074	0.31923	0.0003	0.0035
	Spirosoma oryzae	Species	Bacteria: Bacteroidetes: Cytophagia: Cytophagales: Cytophagaceae: Spirosoma	0.02193	0.31923	0.0003	0.0034
	Aureimonas phyllosphaerae group	Species	Bacteria: Proteobacteria: Alphaproteobacteria: Rhizobiales: Aurantimonadaceae: Aureimonas	0.02193	0.31923	0.0003	0.0034
	Oscillatoriales	Order	Bacteria: Cyanobacteria: Chroobacteria	0.02193	0.31923	0.0003	0.0031
	Limnothrix_f	Family	Bacteria: Cyanobacteria: Chroobacteria: Oscillatoriales	0.02193	0.31923	0.0003	0.0031
	Limnothrix	Genus	Bacteria: Cyanobacteria: Chroobacteria: Oscillatoriales: Limnothrix_f	0.02193	0.31923	0.0003	0.0031
	Sphingobacterium ginsenosidimutans group	Species	Bacteria: Bacteroidetes: Sphingobacteriia: Sphingobacteriales: Sphingobacteriaceae: Sphingobacterium	0.02193	0.31923	0.0002	0.0029
	Pseudonocardia sediminis	Species	Bacteria: Actinobacteria: Actinobacteria_c: Pseudonocardiales: Pseudonocardiaceae: Pseudonocardia	0.02193	0.31923	0.0002	0.0029
	Gemella haemolysans group	Species	Bacteria: Firmicutes: Bacilli: Bacillales: Gemella_f: Gemella	0.02193	0.31923	0.0002	0.0029
	EU135373_s	Species	Bacteria: Saccharibacteria_TM7: Saccharimonas_c: Saccharimonas_o: PAC000016_f: PAC000016_g	0.02193	0.31923	0.0002	0.0029
	Nitrosomonadaceae	Family	Bacteria: Proteobacteria: Betaproteobacteria: Nitrosomonadales	0.02193	0.31923	0.0002	0.0029
	Nitrosomonadales	Order	Bacteria: Proteobacteria: Betaproteobacteria	0.02193	0.31923	0.0002	0.0029
	Nitrosomonadaceae_uc	Genus	Bacteria: Proteobacteria: Betaproteobacteria: Nitrosomonadales: Nitrosomonadaceae	0.02193	0.31923	0.0002	0.0029
	PAC000016_g	Genus	Bacteria: Saccharibacteria_TM7: Saccharimonas_c: Saccharimonas_o: PAC000016_f	0.02193	0.31923	0.0002	0.0029
	Limnothrix_uc	Species	Bacteria: Cyanobacteria: Chroobacteria: Oscillatoriales: Limnothrix_f: Limnothrix	0.02193	0.31923	0.0002	0.0024
	Cronobacter	Genus	Bacteria: Proteobacteria: Gammaproteobacteria: Enterobacterales: Enterobacteriaceae	0.02652	0.37863	0.0017	0.0024
	Tatumella citrea	Species	Bacteria: Proteobacteria: Gammaproteobacteria: Enterobacterales: Erwiniaceae: Tatumella	0.02193	0.31923	0.0002	0.0023
	AB240310_s	Species	Bacteria: Acidobacteria: PAC001813_c: PAC001813_o: PAC001813_f: PAC001813_g	0.02193	0.31923	0.0002	0.0023
	PAC001813_f	Family	Bacteria: Acidobacteria: PAC001813_c: PAC001813_o	0.02193	0.31923	0.0002	0.0023
	PAC001813_o	Order	Bacteria: Acidobacteria: PAC001813_c	0.02193	0.31923	0.0002	0.0023
	PAC001813_c	Class	Bacteria: Acidobacteria	0.02193	0.31923	0.0002	0.0023
	Tatumella	Genus	Bacteria: Proteobacteria: Gammaproteobacteria: Enterobacterales: Erwiniaceae	0.02193	0.31923	0.0002	0.0023
	PAC001813_g	Genus	Bacteria: Acidobacteria: PAC001813_c: PAC001813_o: PAC001813_f	0.02193	0.31923	0.0002	0.0023
	PAC001040_s	Species	Bacteria: Firmicutes: Negativicutes: Veillonellales: Veillonellaceae: Dialister	0.0192	0.31923	0.0004	0.0018
	Salmonella bongori	Species	Bacteria: Proteobacteria: Gammaproteobacteria: Enterobacterales: Enterobacteriaceae: Salmonella	0.02193	0.31923	0.0002	0.0018
	Dialister	Genus	Bacteria: Firmicutes: Negativicutes: Veillonellales: Veillonellaceae	0.0192	0.31923	0.0004	0.0018
	Salmonella	Genus	Bacteria: Proteobacteria: Gammaproteobacteria: Enterobacterales: Enterobacteriaceae	0.02193	0.31923	0.0002	0.0018
	Sphingobium rhizovicinum	Species	Bacteria: Proteobacteria: Alphaproteobacteria: Sphingomonadales: Sphingomonadaceae: Sphingobium	0.02193	0.31923	0.0001	0.0017
	Nocardioides ginsengagri group	Species	Bacteria: Actinobacteria: Actinobacteria_c: Propionibacteriales: Nocardioidaceae: Nocardioides	0.02193	0.31923	0.0001	0.0017
	LGHZ_s	Species	Bacteria: Proteobacteria: Gammaproteobacteria: Enterobacterales: Enterobacteriaceae: Kluyvera	0.02193	0.31923	0.0001	0.0017
	JX501976_f	Family	Bacteria: Chloroflexi: Chloroflexia: Herpetosiphonales	0.02193	0.31923	0.0001	0.0017
	JX501976_f_uc	Genus	Bacteria: Chloroflexi: Chloroflexia: Herpetosiphonales: JX501976_f	0.02193	0.31923	0.0001	0.0017
	Pantoea septica	Species	Bacteria: Proteobacteria: Gammaproteobacteria: Enterobacterales: Erwiniaceae: Pantoea	0.02193	0.31923	0.0001	0.0012
	JN713531_s	Species	Bacteria: Bacteroidetes: Bacteroidia: Bacteroidales: Porphyromonadaceae: Porphyromonas	0.02193	0.31923	0.0001	0.0012
	Sphingomonas phyllosphaerae group	Species	Bacteria: Proteobacteria: Alphaproteobacteria: Sphingomonadales: Sphingomonadaceae: Sphingomonas	0.02193	0.31923	0.0001	0.0011
	Cronobacter sakazakii	Species	Bacteria: Proteobacteria: Gammaproteobacteria: Enterobacterales: Enterobacteriaceae: Cronobacter	0.02193	0.31923	0.0001	0.0011
	Amnibacterium	Genus	Bacteria: Actinobacteria: Actinobacteria_c: Micrococcales: Microbacteriaceae	0.02193	0.31923	0.0001	0.0011
	GQ263151_f	Family	Bacteria: Chloroflexi: Thermomicrobia: GQ263151_o	0.02193	0.31923	0.0001	0.0011
	GQ263151_o	Order	Bacteria: Chloroflexi: Thermomicrobia	0.02193	0.31923	0.0001	0.0011
	Chryseobacterium halperniae group	Species	Bacteria: Bacteroidetes: Flavobacteria: Flavobacteriales: Flavobacteriaceae: Chryseobacterium	0.02193	0.31923	0.0001	0.0011
	Amnibacterium kyonggiense group	Species	Bacteria: Actinobacteria: Actinobacteria_c: Micrococcales: Microbacteriaceae: Amnibacterium	0.02193	0.31923	0.0001	0.0011
	GQ263151_f_uc	Genus	Bacteria: Chloroflexi: Thermomicrobia: GQ263151_o: GQ263151_f	0.02193	0.31923	0.0001	0.0011
	Citrobacter youngae group	Species	Bacteria: Proteobacteria: Gammaproteobacteria: Enterobacterales: Enterobacteriaceae: Citrobacter	0.02193	0.31923	0.0001	0.0011
	Yersinia	Genus	Bacteria: Proteobacteria: Gammaproteobacteria: Enterobacterales: Yersiniaceae	0.02193	0.31923	0.0001	0.0011
	Yersinia massiliensis	Species	Bacteria: Proteobacteria: Gammaproteobacteria: Enterobacterales: Yersiniaceae: Yersinia	0.02193	0.31923	0.0001	0.0011
	Prevotella histicola	Species	Bacteria: Bacteroidetes: Bacteroidia: Bacteroidales: Prevotellaceae: Prevotella	0.02193	0.31923	0	0.0006
	Leucobacter chironomi	Species	Bacteria: Actinobacteria: Actinobacteria_c: Micrococcales: Microbacteriaceae: Leucobacter	0.02193	0.31923	0	0.0006
	Lactobacillus rogosae group	Species	Bacteria: Firmicutes: Clostridia: Clostridiales: Lachnospiraceae: Lachnospira	0.02193	0.31923	0	0.0006
	Fluviicola hefeinensis	Species	Bacteria: Bacteroidetes: Flavobacteria: Flavobacteriales: Crocinitomicaceae: Fluviicola	0.02193	0.31923	0	0.0006
	EU289441_g_uc	Species	Bacteria: Proteobacteria: Alphaproteobacteria: Rhizobiales: Beijerinckiaceae: EU289441_g	0.02193	0.31923	0	0.0006
	Capnocytophaga_uc	Species	Bacteria: Bacteroidetes: Flavobacteria: Flavobacteriales: Flavobacteriaceae: Capnocytophaga	0.02193	0.31923	0	0.0006
	GQ360027_s	Species	Bacteria: Firmicutes: Clostridia: Clostridiales: Clostridiaceae: Clostridium	0.02193	0.31923	0	0.0006
	CP012073_s	Species	Bacteria: Proteobacteria: Betaproteobacteria: Burkholderiales: Comamonadaceae: Ottowia	0.02193	0.31923	0	0.0006
	Virgibacillus flavescens	Species	Bacteria: Firmicutes: Bacilli: Bacillales: Bacillaceae: Virgibacillus	0.02193	0.31923	0	0.0006
	JQ427582_s	Species	Bacteria: Saccharibacteria_TM7: Saccharimonas_c: Saccharimonas_o: Saccharimonas_f: JQ427582_g	0.02193	0.31923	0	0.0006
	Citrobacter werkmanii	Species	Bacteria: Proteobacteria: Gammaproteobacteria: Enterobacterales: Enterobacteriaceae: Citrobacter	0.02193	0.31923	0	0.0006
	Lachnospira	Genus	Bacteria: Firmicutes: Clostridia: Clostridiales: Lachnospiraceae	0.02193	0.31923	0	0.0006
	JQ427582_g	Genus	Bacteria: Saccharibacteria_TM7: Saccharimonas_c: Saccharimonas_o: Saccharimonas_f	0.02193	0.31923	0	0.0006
	Ottowia	Genus	Bacteria: Proteobacteria: Betaproteobacteria: Burkholderiales: Comamonadaceae	0.02193	0.31923	0	0.0006
	Bacteroides plebeius	Species	Bacteria: Bacteroidetes: Bacteroidia: Bacteroidales: Bacteroidaceae: Bacteroides	0.02193	0.31923	0.0001	0.0006
	GQ422727_g	Genus	Bacteria: Firmicutes: Clostridia: Clostridiales: Peptococcaceae	0.02193	0.31923	0.0001	0.0006
	Rhodobacteraceae_uc	Genus	Bacteria: Proteobacteria: Alphaproteobacteria: Rhodobacterales: Rhodobacteraceae	0.02193	0.31923	0.0001	0.0006
	Streptococcus fryi	Species	Bacteria: Firmicutes: Bacilli: Lactobacillales: Streptococcaceae: Streptococcus	0.02193	0.31923	0.0001	0.0006
	AB480775_s	Species	Bacteria: Proteobacteria: Gammaproteobacteria: Enterobacterales: Erwiniaceae: Erwinia	0.02193	0.31923	0.0001	0.0006
	HQ385547_s	Species	Bacteria: Proteobacteria: Deltaproteobacteria: Myxococcales: Nannocystaceae: Nannocystis	0.02193	0.31923	0.0001	0.0006
	EU681992_s	Species	Bacteria: Firmicutes: Clostridia: Clostridiales: Peptococcaceae: GQ422727_g	0.02193	0.31923	0.0001	0.0006
	DQ113697_s	Species	Bacteria: Firmicutes: Bacilli: Lactobacillales: Aerococcaceae: DQ113697_g	0.02193	0.31923	0.0001	0.0006
	DQ113697_g	Genus	Bacteria: Firmicutes: Bacilli: Lactobacillales: Aerococcaceae	0.02193	0.31923	0.0001	0.0006
	Pseudanabaena biceps group	Species	Bacteria: Cyanobacteria: Chroobacteria: Oscillatoriales: Limnothrix_f: Limnothrix	0.02193	0.31923	0.0001	0.0006

## Sheet: Hyper 5
	Taxon name	Taxon rank	Taxonomy	p-value	p-value (FDR)	Anopheles	hyper 5
	Firmicutes	Phylum	Bacteria	0.04324	0.59018	14.7376	65.736
	Bacilli	Class	Bacteria: Firmicutes	0.04324	0.59018	13.7212	65.7214
	Bacillales	Order	Bacteria: Firmicutes: Bacilli	0.04324	0.59018	13.3052	65.5093
	Staphylococcaceae	Family	Bacteria: Firmicutes: Bacilli: Bacillales	0.04324	0.59018	10.7281	65.4668
	Staphylococcus	Genus	Bacteria: Firmicutes: Bacilli: Bacillales: Staphylococcaceae	0.04324	0.59018	10.6096	65.4621
	Staphylococcus aureus group	Species	Bacteria: Firmicutes: Bacilli: Bacillales: Staphylococcaceae: Staphylococcus	0.0342	0.50815	4.5915	50.0184
	Micrococcales	Order	Bacteria: Actinobacteria: Actinobacteria_c	0.04324	0.59018	3.0213	25.7608
	Brevibacterium	Genus	Bacteria: Actinobacteria: Actinobacteria_c: Micrococcales: Brevibacteriaceae	0.02119	0.3396	2.3298	25.302
	Brevibacteriaceae	Family	Bacteria: Actinobacteria: Actinobacteria_c: Micrococcales	0.02119	0.3396	2.3298	25.302
	Brevibacterium avium	Species	Bacteria: Actinobacteria: Actinobacteria_c: Micrococcales: Brevibacteriaceae: Brevibacterium	0.01262	0.3396	1.9393	23.2605
	Staphylococcus equorum group	Species	Bacteria: Firmicutes: Bacilli: Bacillales: Staphylococcaceae: Staphylococcus	0.03682	0.53963	1.2542	14.7103
	Chryseobacterium gleum group	Species	Bacteria: Bacteroidetes: Flavobacteria: Flavobacteriales: Flavobacteriaceae: Chryseobacterium	0.0137	0.3396	0.2881	3.336
	Proteobacteria	Phylum	Bacteria	0.0342	0.50815	74.5142	2.4733
	Gammaproteobacteria	Class	Bacteria: Proteobacteria	0.04324	0.59018	65.6698	1.618
	Brevibacterium iodinum group	Species	Bacteria: Actinobacteria: Actinobacteria_c: Micrococcales: Brevibacteriaceae: Brevibacterium	0.02529	0.38631	0.3303	1.5252
	Chryseobacterium culicis	Species	Bacteria: Bacteroidetes: Flavobacteria: Flavobacteriales: Flavobacteriaceae: Chryseobacterium	0.00208	0.3396	0.0796	0.9551
	Chishuiella changwenlii	Species	Bacteria: Bacteroidetes: Flavobacteria: Flavobacteriales: Flavobacteriaceae: Chishuiella	0.02193	0.3396	0.0741	0.889
	Chishuiella	Genus	Bacteria: Bacteroidetes: Flavobacteria: Flavobacteriales: Flavobacteriaceae	0.02193	0.3396	0.0741	0.889
	Brevibacterium picturae group	Species	Bacteria: Actinobacteria: Actinobacteria_c: Micrococcales: Brevibacteriaceae: Brevibacterium	0.00965	0.3396	0.0442	0.472
	Acinetobacter_uc	Species	Bacteria: Proteobacteria: Gammaproteobacteria: Pseudomonadales: Moraxellaceae: Acinetobacter	0.04309	0.59018	0.0393	0.2985
	Sphingobacteriaceae	Family	Bacteria: Bacteroidetes: Sphingobacteriia: Sphingobacteriales	0.04268	0.59018	0.0368	0.2332
	Sphingobacterium	Genus	Bacteria: Bacteroidetes: Sphingobacteriia: Sphingobacteriales: Sphingobacteriaceae	0.02102	0.3396	0.0207	0.2264
	Dietzia maris group	Species	Bacteria: Actinobacteria: Actinobacteria_c: Corynebacteriales: Dietziaceae: Dietzia	0.04794	0.65028	0.0288	0.21
	Sphingobacterium_uc	Species	Bacteria: Bacteroidetes: Sphingobacteriia: Sphingobacteriales: Sphingobacteriaceae: Sphingobacterium	0.02193	0.3396	0.0131	0.1577
	Acinetobacter gyllenbergii group	Species	Bacteria: Proteobacteria: Gammaproteobacteria: Pseudomonadales: Moraxellaceae: Acinetobacter	0.0096	0.3396	0.0124	0.1433
	Brachybacterium faecium group	Species	Bacteria: Actinobacteria: Actinobacteria_c: Micrococcales: Dermabacteraceae: Brachybacterium	0.00911	0.3396	0.018	0.0717
	Stenotrophomonas	Genus	Bacteria: Proteobacteria: Gammaproteobacteria: Xanthomonadales: Xanthomonadaceae	0.0137	0.3396	0.0106	0.0628
	Janibacter corallicola	Species	Bacteria: Actinobacteria: Actinobacteria_c: Micrococcales: Intrasporangiaceae: Janibacter	0.00074	0.18027	0.005	0.0601
	Janibacter	Genus	Bacteria: Actinobacteria: Actinobacteria_c: Micrococcales: Intrasporangiaceae	0.00074	0.18027	0.005	0.0601
	Bacillaceae	Family	Bacteria: Firmicutes: Bacilli: Bacillales	0.04324	0.59018	2.3762	0.0414
	Anaerobacillus	Genus	Bacteria: Firmicutes: Bacilli: Bacillales: Bacillaceae	0.04324	0.59018	1.8635	0.0373
	Brevibacterium_uc	Species	Bacteria: Actinobacteria: Actinobacteria_c: Micrococcales: Brevibacteriaceae: Brevibacterium	0.00074	0.18027	0.0026	0.0307
	Staphylococcus_uc	Species	Bacteria: Firmicutes: Bacilli: Bacillales: Staphylococcaceae: Staphylococcus	0.02336	0.35927	0.0035	0.0239
	Brachybacterium ginsengisoli group	Species	Bacteria: Actinobacteria: Actinobacteria_c: Micrococcales: Dermabacteraceae: Brachybacterium	0.03615	0.53351	0.0238	0.0208
	CP001111_s	Species	Bacteria: Proteobacteria: Gammaproteobacteria: Xanthomonadales: Xanthomonadaceae: Stenotrophomonas	0.0033	0.3396	0.0022	0.0207
	Serinicoccus profundi	Species	Bacteria: Actinobacteria: Actinobacteria_c: Micrococcales: Intrasporangiaceae: Serinicoccus	0.00074	0.18027	0.0013	0.0151
	Serinicoccus	Genus	Bacteria: Actinobacteria: Actinobacteria_c: Micrococcales: Intrasporangiaceae	0.00074	0.18027	0.0013	0.0151
	Alcaligenes faecalis group	Species	Bacteria: Proteobacteria: Betaproteobacteria: Burkholderiales: Alcaligenaceae: Alcaligenes	0.02193	0.3396	0.001	0.012
	Alcaligenes	Genus	Bacteria: Proteobacteria: Betaproteobacteria: Burkholderiales: Alcaligenaceae	0.02193	0.3396	0.001	0.012
	Rosenbergiella nectarea group	Species	Bacteria: Proteobacteria: Gammaproteobacteria: Enterobacterales: Enterobacteriaceae: Rosenbergiella	0.02193	0.3396	0.0008	0.0093
	Rosenbergiella	Genus	Bacteria: Proteobacteria: Gammaproteobacteria: Enterobacterales: Enterobacteriaceae	0.02193	0.3396	0.0008	0.0093
	Comamonas	Genus	Bacteria: Proteobacteria: Betaproteobacteria: Burkholderiales: Comamonadaceae	0.04862	0.65541	0.0112	0.0067
	JQ337604_s	Species	Bacteria: Bacteroidetes: Sphingobacteriia: Sphingobacteriales: Sphingobacteriaceae: Pedobacter	0.02193	0.3396	0.0005	0.0063
	Acinetobacter baylyi	Species	Bacteria: Proteobacteria: Gammaproteobacteria: Pseudomonadales: Moraxellaceae: Acinetobacter	0.02193	0.3396	0.0005	0.0062
	Chryseobacterium indoltheticum	Species	Bacteria: Bacteroidetes: Flavobacteria: Flavobacteriales: Flavobacteriaceae: Chryseobacterium	0.00074	0.18027	0.0005	0.0057
	FJ675114_s	Species	Bacteria: Bacteroidetes: Flavobacteria: Flavobacteriales: Flavobacteriaceae: Flavobacterium	0.02193	0.3396	0.0004	0.0052
	Devosia_f	Family	Bacteria: Proteobacteria: Alphaproteobacteria: Rhizobiales	0.01854	0.3396	0.0018	0.0052
	Cutibacterium	Genus	Bacteria: Actinobacteria: Actinobacteria_c: Propionibacteriales: Propionibacteriaceae	0.0342	0.50815	1.1003	0.0052
	Leucobacter chromiireducens group	Species	Bacteria: Actinobacteria: Actinobacteria_c: Micrococcales: Microbacteriaceae: Leucobacter	0.02193	0.3396	0.0003	0.0042
	Cutibacterium acnes group	Species	Bacteria: Actinobacteria: Actinobacteria_c: Propionibacteriales: Propionibacteriaceae: Cutibacterium	0.0342	0.50815	1.0946	0.0042
	Thermovirga	Genus	Bacteria: Synergistetes: Synergistia: Synergistales: Synergistaceae	0.02193	0.3396	0.0003	0.0041
	Comamonas kerstersii group	Species	Bacteria: Proteobacteria: Betaproteobacteria: Burkholderiales: Comamonadaceae: Comamonas	0.02193	0.3396	0.0003	0.0041
	AB195871_s	Species	Bacteria: Synergistetes: Synergistia: Synergistales: Synergistaceae: Thermovirga	0.02193	0.3396	0.0003	0.0041
	Enterococcus faecium group	Species	Bacteria: Firmicutes: Bacilli: Lactobacillales: Enterococcaceae: Enterococcus	0.00074	0.18027	0.0003	0.0036
	Flaviaesturariibacter luteus	Species	Bacteria: Bacteroidetes: Sphingobacteriia: Sphingobacteriales: Chitinophagaceae: Flaviaesturariibacter	0.02193	0.3396	0.0003	0.0036
	Flaviaesturariibacter	Genus	Bacteria: Bacteroidetes: Sphingobacteriia: Sphingobacteriales: Chitinophagaceae	0.02193	0.3396	0.0003	0.0036
	Ruania albidiflava	Species	Bacteria: Actinobacteria: Actinobacteria_c: Micrococcales: Ruaniaceae: Ruania	0.02193	0.3396	0.0003	0.0031
	Ruaniaceae	Family	Bacteria: Actinobacteria: Actinobacteria_c: Micrococcales	0.02193	0.3396	0.0003	0.0031
	Devosia	Genus	Bacteria: Proteobacteria: Alphaproteobacteria: Rhizobiales: Devosia_f	0.0137	0.3396	0.0015	0.0031
	Ruania	Genus	Bacteria: Actinobacteria: Actinobacteria_c: Micrococcales: Ruaniaceae	0.02193	0.3396	0.0003	0.0031
	Pseudomonas luteola group	Species	Bacteria: Proteobacteria: Gammaproteobacteria: Pseudomonadales: Pseudomonadaceae: Pseudomonas	0.02193	0.3396	0.0002	0.0026
	Tetrasphaera vanveenii	Species	Bacteria: Actinobacteria: Actinobacteria_c: Micrococcales: Intrasporangiaceae: Tetrasphaera	0.02193	0.3396	0.0002	0.0026
	Cumulibacter manganitolerans	Species	Bacteria: Actinobacteria: Actinobacteria_c: Frankiales: Antricoccus_f: Cumulibacter	0.02193	0.3396	0.0002	0.0026
	Tardiphaga	Genus	Bacteria: Proteobacteria: Alphaproteobacteria: Rhizobiales: Bradyrhizobiaceae	0.02193	0.3396	0.0002	0.0026
	Stenotrophomonas rhizophila	Species	Bacteria: Proteobacteria: Gammaproteobacteria: Xanthomonadales: Xanthomonadaceae: Stenotrophomonas	0.02193	0.3396	0.0002	0.0026
	Chitinophaga ginsengisegetis	Species	Bacteria: Bacteroidetes: Sphingobacteriia: Sphingobacteriales: Chitinophagaceae: Chitinophaga	0.02193	0.3396	0.0002	0.0026
	Chryseobacterium jejuense group	Species	Bacteria: Bacteroidetes: Flavobacteria: Flavobacteriales: Flavobacteriaceae: Chryseobacterium	0.02193	0.3396	0.0002	0.0026
	Deinococcus gobiensis	Species	Bacteria: Deinococcus-Thermus: Deinococci: Deinococcales: Deinococcaceae: Deinococcus	0.02193	0.3396	0.0002	0.0026
	Tardiphaga robiniae	Species	Bacteria: Proteobacteria: Alphaproteobacteria: Rhizobiales: Bradyrhizobiaceae: Tardiphaga	0.02193	0.3396	0.0002	0.0026
	FJ892930_s	Species	Bacteria: Bacteroidetes: Sphingobacteriia: Sphingobacteriales: Sphingobacteriaceae: Sphingobacterium	0.02193	0.3396	0.0002	0.0026
	Aeromicrobium halocynthiae	Species	Bacteria: Actinobacteria: Actinobacteria_c: Propionibacteriales: Nocardioidaceae: Aeromicrobium	0.02193	0.3396	0.0002	0.0026
	Cumulibacter	Genus	Bacteria: Actinobacteria: Actinobacteria_c: Frankiales: Antricoccus_f	0.02193	0.3396	0.0002	0.0026
	Antricoccus_f	Family	Bacteria: Actinobacteria: Actinobacteria_c: Frankiales	0.02193	0.3396	0.0002	0.0026
	Saccharopolyspora	Genus	Bacteria: Actinobacteria: Actinobacteria_c: Pseudonocardiales: Pseudonocardiaceae	0.00074	0.18027	0.0002	0.0021
	Tessaracoccus terricola	Species	Bacteria: Actinobacteria: Actinobacteria_c: Propionibacteriales: Propionibacteriaceae: Tessaracoccus	0.02193	0.3396	0.0002	0.0021
	Staphylococcaceae_uc	Genus	Bacteria: Firmicutes: Bacilli: Bacillales: Staphylococcaceae	0.02193	0.3396	0.0002	0.0021
	DQ129349_s	Species	Bacteria: Chloroflexi: Thermomicrobia: DQ129389_o: DQ129389_f: DQ129389_g	0.02193	0.3396	0.0002	0.0021
	EU939430_s	Species	Bacteria: Bacteroidetes: Flavobacteria: Flavobacteriales: Flavobacteriaceae: Flavobacterium	0.02193	0.3396	0.0002	0.0021
	JN873202_g	Genus	Bacteria: Bacteroidetes: Flavobacteria: Flavobacteriales: Crocinitomicaceae	0.02193	0.3396	0.0002	0.0021
	Anaerostipes hadrus group	Species	Bacteria: Firmicutes: Clostridia: Clostridiales: Lachnospiraceae: Anaerostipes	0.02193	0.3396	0.0002	0.0021
	Nocardioides lianchengensis	Species	Bacteria: Actinobacteria: Actinobacteria_c: Propionibacteriales: Nocardioidaceae: Nocardioides	0.02193	0.3396	0.0002	0.0021
	Novosphingobium_uc	Species	Bacteria: Proteobacteria: Alphaproteobacteria: Sphingomonadales: Sphingomonadaceae: Novosphingobium	0.02193	0.3396	0.0002	0.0021
	PAC000515_s	Species	Bacteria: Proteobacteria: Alphaproteobacteria: Caulobacterales: Caulobacteraceae: Asticcacaulis	0.02193	0.3396	0.0002	0.0021
	JN873202_s	Species	Bacteria: Bacteroidetes: Flavobacteria: Flavobacteriales: Crocinitomicaceae: JN873202_g	0.02193	0.3396	0.0002	0.0021
	Anaerostipes	Genus	Bacteria: Firmicutes: Clostridia: Clostridiales: Lachnospiraceae	0.02193	0.3396	0.0002	0.0021
	Micrococcales_uc	Family	Bacteria: Actinobacteria: Actinobacteria_c: Micrococcales	0.02193	0.3396	0.0002	0.0021
	Ornithinimicrobium murale	Species	Bacteria: Actinobacteria: Actinobacteria_c: Micrococcales: Intrasporangiaceae: Ornithinimicrobium	0.02193	0.3396	0.0001	0.0016
	Sphingobacterium humi	Species	Bacteria: Bacteroidetes: Sphingobacteriia: Sphingobacteriales: Sphingobacteriaceae: Sphingobacterium	0.02193	0.3396	0.0001	0.0016
	Mesorhizobium huakuii group	Species	Bacteria: Proteobacteria: Alphaproteobacteria: Rhizobiales: Phyllobacteriaceae: Mesorhizobium	0.02193	0.3396	0.0001	0.0016
	Verticiella sediminum	Species	Bacteria: Proteobacteria: Betaproteobacteria: Burkholderiales: Alcaligenaceae: Verticiella	0.02193	0.3396	0.0001	0.0016
	Kytococcus schroeteri	Species	Bacteria: Actinobacteria: Actinobacteria_c: Micrococcales: Dermacoccaceae: Kytococcus	0.02193	0.3396	0.0001	0.0016
	PAC001109_g	Genus	Bacteria: Tenericutes: Mollicutes: PAC001057_o: PAC001057_f	0.02193	0.3396	0.0001	0.0016
	Corticibacterium populi	Species	Bacteria: Proteobacteria: Alphaproteobacteria: Rhizobiales: Phyllobacteriaceae: Corticibacterium	0.02193	0.3396	0.0001	0.0016
	Gordonia terrae group	Species	Bacteria: Actinobacteria: Actinobacteria_c: Corynebacteriales: Nocardiaceae: Gordonia	0.02193	0.3396	0.0001	0.0016
	Citrobacter murliniae	Species	Bacteria: Proteobacteria: Gammaproteobacteria: Enterobacterales: Enterobacteriaceae: Citrobacter	0.02193	0.3396	0.0001	0.0016
	Haemophilus pittmaniae	Species	Bacteria: Proteobacteria: Gammaproteobacteria: Pasteurellales: Pasteurellaceae: Haemophilus	0.02193	0.3396	0.0001	0.0016
	Pseudonocardia parietis group	Species	Bacteria: Actinobacteria: Actinobacteria_c: Pseudonocardiales: Pseudonocardiaceae: Pseudonocardia	0.02193	0.3396	0.0001	0.0016
	FJ849600_s	Species	Bacteria: Proteobacteria: Betaproteobacteria: Burkholderiales: Alcaligenaceae: Achromobacter	0.02193	0.3396	0.0001	0.0016
	GQ134545_s	Species	Bacteria: Firmicutes: Tissierellia: Tissierellales: Tissierellaceae: Tissierella	0.02193	0.3396	0.0001	0.0016
	Aureimonas_uc	Species	Bacteria: Proteobacteria: Alphaproteobacteria: Rhizobiales: Aurantimonadaceae: Aureimonas	0.02193	0.3396	0.0001	0.0016
	Nocardiopsis_uc	Species	Bacteria: Actinobacteria: Actinobacteria_c: Streptosporangiales: Nocardiopsaceae: Nocardiopsis	0.02193	0.3396	0.0001	0.0016
	PAC001109_g_uc	Species	Bacteria: Tenericutes: Mollicutes: PAC001057_o: PAC001057_f: PAC001109_g	0.02193	0.3396	0.0001	0.0016
	Verticiella	Genus	Bacteria: Proteobacteria: Betaproteobacteria: Burkholderiales: Alcaligenaceae	0.02193	0.3396	0.0001	0.0016
	Saccharopolyspora rectivirgula	Species	Bacteria: Actinobacteria: Actinobacteria_c: Pseudonocardiales: Pseudonocardiaceae: Saccharopolyspora	0.02193	0.3396	0.0001	0.0016
	Corticibacterium	Genus	Bacteria: Proteobacteria: Alphaproteobacteria: Rhizobiales: Phyllobacteriaceae	0.02193	0.3396	0.0001	0.0016
	PAC001057_f	Family	Bacteria: Tenericutes: Mollicutes: PAC001057_o	0.02193	0.3396	0.0001	0.0016
	PAC001057_o	Order	Bacteria: Tenericutes: Mollicutes	0.02193	0.3396	0.0001	0.0016
	Kytococcus	Genus	Bacteria: Actinobacteria: Actinobacteria_c: Micrococcales: Dermacoccaceae	0.02193	0.3396	0.0001	0.0016
	Acinetobacter johnsonii	Species	Bacteria: Proteobacteria: Gammaproteobacteria: Pseudomonadales: Moraxellaceae: Acinetobacter	0.00074	0.18027	0.0001	0.001
	Sphingorhabdus flavimaris	Species	Bacteria: Proteobacteria: Alphaproteobacteria: Sphingomonadales: Sphingomonadaceae: Sphingorhabdus	0.02193	0.3396	0.0001	0.001
	Microvirga lupini	Species	Bacteria: Proteobacteria: Alphaproteobacteria: Rhizobiales: Methylobacteriaceae: Microvirga	0.02193	0.3396	0.0001	0.001
	AJ279038_s	Species	Bacteria: Firmicutes: Bacilli: Lactobacillales: Aerococcaceae: AJ279038_g	0.02193	0.3396	0.0001	0.001
	EU073950_g	Genus	Bacteria: Proteobacteria: Betaproteobacteria: Burkholderiales: Comamonadaceae	0.02193	0.3396	0.0001	0.001
	PAC001921_f_uc	Genus	Bacteria: Proteobacteria: Betaproteobacteria: PAC001921_o: PAC001921_f	0.02193	0.3396	0.0001	0.001
	Agaricicola taiwanensis	Species	Bacteria: Proteobacteria: Alphaproteobacteria: Rhizobiales: Methylopila_f: Agaricicola	0.02193	0.3396	0.0001	0.001
	Halomonas cerina	Species	Bacteria: Proteobacteria: Gammaproteobacteria: Oceanospirillales: Halomonadaceae: Halomonas	0.02193	0.3396	0.0001	0.001
	Photobacterium	Genus	Bacteria: Proteobacteria: Gammaproteobacteria: Vibrionales: Vibrionaceae	0.02193	0.3396	0.0001	0.001
	Nocardioides deserti	Species	Bacteria: Actinobacteria: Actinobacteria_c: Propionibacteriales: Nocardioidaceae: Nocardioides	0.02193	0.3396	0.0001	0.001
	Photobacterium phosphoreum group	Species	Bacteria: Proteobacteria: Gammaproteobacteria: Vibrionales: Vibrionaceae: Photobacterium	0.02193	0.3396	0.0001	0.001
	JQ712926_s	Species	Bacteria: Chloroflexi: Thermomicrobia: DQ129389_o: DQ129389_f: DQ129389_g	0.02193	0.3396	0.0001	0.001
	Aeromicrobium_uc	Species	Bacteria: Actinobacteria: Actinobacteria_c: Propionibacteriales: Nocardioidaceae: Aeromicrobium	0.02193	0.3396	0.0001	0.001
	Angustibacter_uc	Species	Bacteria: Actinobacteria: Actinobacteria_c: Kineosporiales: Kineosporiaceae: Angustibacter	0.02193	0.3396	0.0001	0.001
	Cellulomonas_uc	Species	Bacteria: Actinobacteria: Actinobacteria_c: Micrococcales: Cellulomonadaceae: Cellulomonas	0.02193	0.3396	0.0001	0.001
	Rhodanobacter_uc	Species	Bacteria: Proteobacteria: Gammaproteobacteria: Xanthomonadales: Xanthomonadaceae: Rhodanobacter	0.02193	0.3396	0.0001	0.001
	EU073950_g_uc	Species	Bacteria: Proteobacteria: Betaproteobacteria: Burkholderiales: Comamonadaceae: EU073950_g	0.02193	0.3396	0.0001	0.001
	NHRN_s	Species	Bacteria: Proteobacteria: Gammaproteobacteria: Pseudomonadales: Moraxellaceae: Acinetobacter	0.02193	0.3396	0.0001	0.001
	Vibrionales	Order	Bacteria: Proteobacteria: Gammaproteobacteria	0.02193	0.3396	0.0001	0.001
	Vibrionaceae	Family	Bacteria: Proteobacteria: Gammaproteobacteria: Vibrionales	0.02193	0.3396	0.0001	0.001
	Angustibacter	Genus	Bacteria: Actinobacteria: Actinobacteria_c: Kineosporiales: Kineosporiaceae	0.02193	0.3396	0.0001	0.001
	Agaricicola	Genus	Bacteria: Proteobacteria: Alphaproteobacteria: Rhizobiales: Methylopila_f	0.02193	0.3396	0.0001	0.001
	PAC001921_f	Family	Bacteria: Proteobacteria: Betaproteobacteria: PAC001921_o	0.02193	0.3396	0.0001	0.001
	Methylopila_f	Family	Bacteria: Proteobacteria: Alphaproteobacteria: Rhizobiales	0.02193	0.3396	0.0001	0.001
	PAC001921_o	Order	Bacteria: Proteobacteria: Betaproteobacteria	0.02193	0.3396	0.0001	0.001
	Rhodanobacter	Genus	Bacteria: Proteobacteria: Gammaproteobacteria: Xanthomonadales: Xanthomonadaceae	0.02193	0.3396	0.0001	0.001
	Sphingorhabdus	Genus	Bacteria: Proteobacteria: Alphaproteobacteria: Sphingomonadales: Sphingomonadaceae	0.02193	0.3396	0.0001	0.001
	Virgibacillus ndiopensis	Species	Bacteria: Firmicutes: Bacilli: Bacillales: Bacillaceae: Virgibacillus	0.02193	0.3396	0	0.0005
	Mycobacterium senuense	Species	Bacteria: Actinobacteria: Actinobacteria_c: Corynebacteriales: Mycobacteriaceae: Mycobacterium	0.02193	0.3396	0	0.0005
	Nocardioides zeicaulis	Species	Bacteria: Actinobacteria: Actinobacteria_c: Propionibacteriales: Nocardioidaceae: Nocardioides	0.02193	0.3396	0	0.0005
	Saccharopolyspora spinosa group	Species	Bacteria: Actinobacteria: Actinobacteria_c: Pseudonocardiales: Pseudonocardiaceae: Saccharopolyspora	0.02193	0.3396	0	0.0005
	DQ125643_s	Species	Bacteria: Actinobacteria: Actinobacteria_c: Micrococcales: DQ125643_f: DQ125643_g	0.02193	0.3396	0	0.0005
	Salinicoccus halodurans	Species	Bacteria: Firmicutes: Bacilli: Bacillales: Staphylococcaceae: Salinicoccus	0.02193	0.3396	0	0.0005
	Sphingobacterium paludis	Species	Bacteria: Bacteroidetes: Sphingobacteriia: Sphingobacteriales: Sphingobacteriaceae: Sphingobacterium	0.02193	0.3396	0	0.0005
	Sporosarcina koreensis group	Species	Bacteria: Firmicutes: Bacilli: Bacillales: Planococcaceae: Sporosarcina	0.02193	0.3396	0	0.0005
	AM697005_s	Species	Bacteria: Proteobacteria: Alphaproteobacteria: Sphingomonadales: Sphingomonadaceae: Novosphingobium	0.02193	0.3396	0	0.0005
	Staphylococcus pettenkoferi group	Species	Bacteria: Firmicutes: Bacilli: Bacillales: Staphylococcaceae: Staphylococcus	0.02193	0.3396	0	0.0005
	Virgibacillus soli	Species	Bacteria: Firmicutes: Bacilli: Bacillales: Bacillaceae: Virgibacillus	0.02193	0.3396	0	0.0005
	EU289436_g	Genus	Bacteria: Actinobacteria: Actinobacteria_c: Propionibacteriales: Nocardioidaceae	0.02193	0.3396	0	0.0005
	Brevundimonas bullata group	Species	Bacteria: Proteobacteria: Alphaproteobacteria: Caulobacterales: Caulobacteraceae: Brevundimonas	0.02193	0.3396	0	0.0005
	Kingella denitrificans	Species	Bacteria: Proteobacteria: Betaproteobacteria: Neisseriales: Neisseriaceae: Kingella	0.02193	0.3396	0	0.0005
	EU289436_s	Species	Bacteria: Actinobacteria: Actinobacteria_c: Propionibacteriales: Nocardioidaceae: EU289436_g	0.02193	0.3396	0	0.0005
	Acidovorax radicis group	Species	Bacteria: Proteobacteria: Betaproteobacteria: Burkholderiales: Comamonadaceae: Acidovorax	0.02193	0.3396	0	0.0005
	Acinetobacter bouvetii	Species	Bacteria: Proteobacteria: Gammaproteobacteria: Pseudomonadales: Moraxellaceae: Acinetobacter	0.02193	0.3396	0	0.0005
	Acinetobacter oryzae	Species	Bacteria: Proteobacteria: Gammaproteobacteria: Pseudomonadales: Moraxellaceae: Acinetobacter	0.02193	0.3396	0	0.0005
	Sphingobacterium caeni	Species	Bacteria: Bacteroidetes: Sphingobacteriia: Sphingobacteriales: Sphingobacteriaceae: Sphingobacterium	0.02193	0.3396	0	0.0005
	Millisia brevis	Species	Bacteria: Actinobacteria: Actinobacteria_c: Corynebacteriales: Nocardiaceae: Millisia	0.02193	0.3396	0	0.0005
	Paucisalibacillus globulus group	Species	Bacteria: Firmicutes: Bacilli: Bacillales: Bacillaceae: Paucisalibacillus	0.02193	0.3396	0	0.0005
	Paucisalibacillus	Genus	Bacteria: Firmicutes: Bacilli: Bacillales: Bacillaceae	0.02193	0.3396	0	0.0005
	Millisia	Genus	Bacteria: Actinobacteria: Actinobacteria_c: Corynebacteriales: Nocardiaceae	0.02193	0.3396	0	0.0005
	JX133507_s	Species	Bacteria: Firmicutes: Bacilli: Bacillales: Bacillaceae: Bacillus	0.02193	0.3396	0	0.0005
	DQ125643_g	Genus	Bacteria: Actinobacteria: Actinobacteria_c: Micrococcales: DQ125643_f	0.02193	0.3396	0	0.0005
	DQ125643_f	Family	Bacteria: Actinobacteria: Actinobacteria_c: Micrococcales	0.02193	0.3396	0	0.0005
	Sporosarcina	Genus	Bacteria: Firmicutes: Bacilli: Bacillales: Planococcaceae	0.02193	0.3396	0	0.0005

## Sheet: Hyper 6
	Taxon name	Taxon rank	Taxonomy	p-value	p-value (FDR)	Anopheles	hyper 6
	Campylobacteraceae	Family	Bacteria: Proteobacteria: Epsilonproteobacteria: Campylobacterales	0.03332	0.47562	4.8981	49.2109
	Epsilonproteobacteria	Class	Bacteria: Proteobacteria	0.03332	0.47562	4.8981	49.2109
	Campylobacterales	Order	Bacteria: Proteobacteria: Epsilonproteobacteria	0.03332	0.47562	4.8981	49.2109
	Arcobacter	Genus	Bacteria: Proteobacteria: Epsilonproteobacteria: Campylobacterales: Campylobacteraceae	0.03074	0.44759	4.8974	49.2082
	Arcobacter butzleri	Species	Bacteria: Proteobacteria: Epsilonproteobacteria: Campylobacterales: Campylobacteraceae: Arcobacter	0.03074	0.44759	4.8972	49.2067
	AF166259_g	Genus	Bacteria: Spirochaetes: Spirochaetia: Spirochaetales: Spirochaetaceae	0.01727	0.33253	1.4545	16.4107
	Spirochaetaceae	Family	Bacteria: Spirochaetes: Spirochaetia: Spirochaetales	0.02782	0.41047	1.4547	16.4107
	Spirochaetales	Order	Bacteria: Spirochaetes: Spirochaetia	0.02782	0.41047	1.4547	16.4107
	Spirochaetia	Class	Bacteria: Spirochaetes	0.02782	0.41047	1.4547	16.4107
	Spirochaetes	Phylum	Bacteria	0.02782	0.41047	1.4547	16.4107
	AF166259_s	Species	Bacteria: Spirochaetes: Spirochaetia: Spirochaetales: Spirochaetaceae: AF166259_g	0.01727	0.33253	1.4515	16.3773
	Orbaceae	Family	Bacteria: Proteobacteria: Gammaproteobacteria: Orbales	0.00965	0.33253	0.9701	8.4733
	Orbales	Order	Bacteria: Proteobacteria: Gammaproteobacteria	0.00965	0.33253	0.9701	8.4733
	Orbus	Genus	Bacteria: Proteobacteria: Gammaproteobacteria: Orbales: Orbaceae	0.00618	0.33253	0.9694	8.4682
	Orbus_uc	Species	Bacteria: Proteobacteria: Gammaproteobacteria: Orbales: Orbaceae: Orbus	0.00074	0.33253	0.7057	8.4682
	Romboutsia timonensis	Species	Bacteria: Firmicutes: Clostridia: Clostridiales: Peptostreptococcaceae: Romboutsia	0.04194	0.58344	0.0304	0.1625
	Massilia norwichensis	Species	Bacteria: Proteobacteria: Betaproteobacteria: Burkholderiales: Oxalobacteraceae: Massilia	0.02193	0.33253	0.0114	0.137
	Streptosporangiales	Order	Bacteria: Actinobacteria: Actinobacteria_c	0.00208	0.33253	0.01	0.1187
	NFHL_s group	Species	Bacteria: Firmicutes: Clostridia: Clostridiales: Lachnospiraceae: Ruminococcus_g4	0.02193	0.33253	0.0092	0.1099
	Ruminococcus_g4	Genus	Bacteria: Firmicutes: Clostridia: Clostridiales: Lachnospiraceae	0.02193	0.33253	0.0092	0.1099
	Ruminococcaceae_uc	Genus	Bacteria: Firmicutes: Clostridia: Clostridiales: Ruminococcaceae	0.02193	0.33253	0.0076	0.0913
	Pseudonocardia kongjuensis group	Species	Bacteria: Actinobacteria: Actinobacteria_c: Pseudonocardiales: Pseudonocardiaceae: Pseudonocardia	0.02193	0.33253	0.0069	0.0829
	Streptosporangiaceae	Family	Bacteria: Actinobacteria: Actinobacteria_c: Streptosporangiales	0.02193	0.33253	0.0062	0.0744
	Nonomuraea	Genus	Bacteria: Actinobacteria: Actinobacteria_c: Streptosporangiales: Streptosporangiaceae	0.02193	0.33253	0.0062	0.0744
	Pseudonocardia autotrophica group	Species	Bacteria: Actinobacteria: Actinobacteria_c: Pseudonocardiales: Pseudonocardiaceae: Pseudonocardia	0.00911	0.33253	0.0065	0.0732
	Nonomuraea_uc	Species	Bacteria: Actinobacteria: Actinobacteria_c: Streptosporangiales: Streptosporangiaceae: Nonomuraea	0.02193	0.33253	0.0061	0.0727
	Variovorax soli	Species	Bacteria: Proteobacteria: Betaproteobacteria: Burkholderiales: Comamonadaceae: Variovorax	0.02193	0.33253	0.0059	0.071
	LCFX_f	Family	Bacteria: Parcubacteria_OD1: Paceibacter_c: CP011209_o	0.02193	0.33253	0.0056	0.0676
	CP011209_o	Order	Bacteria: Parcubacteria_OD1: Paceibacter_c	0.02193	0.33253	0.0056	0.0676
	LCFX_f_uc	Genus	Bacteria: Parcubacteria_OD1: Paceibacter_c: CP011209_o: LCFX_f	0.02193	0.33253	0.0056	0.0676
	Enteractinococcus	Genus	Bacteria: Actinobacteria: Actinobacteria_c: Micrococcales: Yaniellaceae	0.02193	0.33253	0.0055	0.066
	Enteractinococcus fodinae	Species	Bacteria: Actinobacteria: Actinobacteria_c: Micrococcales: Yaniellaceae: Enteractinococcus	0.02193	0.33253	0.0055	0.066
	Cupriavidus	Genus	Bacteria: Proteobacteria: Betaproteobacteria: Burkholderiales: Ralstonia_f	0.0033	0.33253	0.0096	0.0645
	JF028495_s	Species	Bacteria: Bacteroidetes: Cytophagia: Cytophagales: Hymenobacteraceae: Hymenobacter	0.02193	0.33253	0.0052	0.0626
	Mucilaginibacter daejeonensis	Species	Bacteria: Bacteroidetes: Sphingobacteriia: Sphingobacteriales: Sphingobacteriaceae: Mucilaginibacter	0.02193	0.33253	0.0052	0.0626
	Pedobacter	Genus	Bacteria: Bacteroidetes: Sphingobacteriia: Sphingobacteriales: Sphingobacteriaceae	0.0192	0.33253	0.0061	0.058
	LECU_s	Species	Bacteria: Bacteroidetes: Sphingobacteriia: Sphingobacteriales: Sphingobacteriaceae: Pedobacter	0.02193	0.33253	0.0048	0.0575
	GQ871721_s	Species	Bacteria: Firmicutes: Clostridia: Clostridiales: Lachnospiraceae: PAC002152_g	0.02193	0.33253	0.0048	0.0575
	DQ237939_s	Species	Bacteria: Firmicutes: Clostridia: Clostridiales: Ruminococcaceae: Eubacterium_g23	0.02193	0.33253	0.0048	0.0575
	Eubacterium_g23	Genus	Bacteria: Firmicutes: Clostridia: Clostridiales: Ruminococcaceae	0.02193	0.33253	0.0048	0.0575
	PAC002152_g	Genus	Bacteria: Firmicutes: Clostridia: Clostridiales: Lachnospiraceae	0.02193	0.33253	0.0048	0.0575
	AF286038_g_uc	Species	Bacteria: Firmicutes: Clostridia: Clostridiales: Ruminococcaceae: AF286038_g	0.02193	0.33253	0.0047	0.0558
	AF286038_g	Genus	Bacteria: Firmicutes: Clostridia: Clostridiales: Ruminococcaceae	0.02193	0.33253	0.0047	0.0558
	PAC000748_g	Genus	Bacteria: Firmicutes: Clostridia: Clostridiales: Ruminococcaceae	0.02193	0.33253	0.0044	0.0524
	Massilia arvi group	Species	Bacteria: Proteobacteria: Betaproteobacteria: Burkholderiales: Oxalobacteraceae: Massilia	0.02193	0.33253	0.0042	0.0507
	Actinoplanes	Genus	Bacteria: Actinobacteria: Actinobacteria_c: Micromonosporales: Micromonosporaceae	0.02193	0.33253	0.0041	0.049
	Caldatribacterium_f	Family	Bacteria: Atribacteria_OP9: Caldatribacterium_c: Caldatribacterium_o	0.02193	0.33253	0.0039	0.0474
	AQRR_s	Species	Bacteria: Atribacteria_OP9: Caldatribacterium_c: Caldatribacterium_o: Caldatribacterium_f: AQRR_g	0.02193	0.33253	0.0039	0.0474
	Clostridium_g6	Genus	Bacteria: Firmicutes: Erysipelotrichi: Erysipelotrichales: Erysipelotrichaceae	0.02193	0.33253	0.0039	0.0474
	AQRR_g	Genus	Bacteria: Atribacteria_OP9: Caldatribacterium_c: Caldatribacterium_o: Caldatribacterium_f	0.02193	0.33253	0.0039	0.0474
	Gemella asaccharolytica	Species	Bacteria: Firmicutes: Bacilli: Bacillales: Gemella_f: Gemella	0.02193	0.33253	0.0039	0.0474
	Actinoplanes missouriensis group	Species	Bacteria: Actinobacteria: Actinobacteria_c: Micromonosporales: Micromonosporaceae: Actinoplanes	0.02193	0.33253	0.0039	0.0474
	Caldatribacterium_o	Order	Bacteria: Atribacteria_OP9: Caldatribacterium_c	0.02193	0.33253	0.0039	0.0474
	Caldatribacterium_c	Class	Bacteria: Atribacteria_OP9	0.02193	0.33253	0.0039	0.0474
	Atribacteria_OP9	Phylum	Bacteria	0.02193	0.33253	0.0039	0.0474
	Clavibacter michiganensis group	Species	Bacteria: Actinobacteria: Actinobacteria_c: Micrococcales: Microbacteriaceae: Clavibacter	0.04535	0.61899	0.0693	0.046
	Clavibacter	Genus	Bacteria: Actinobacteria: Actinobacteria_c: Micrococcales: Microbacteriaceae	0.04535	0.61899	0.0693	0.046
	Idiomarina indica	Species	Bacteria: Proteobacteria: Gammaproteobacteria: Alteromonadales: Idiomarinaceae: Idiomarina	0.02193	0.33253	0.0038	0.0457
	Veillonella parvula group	Species	Bacteria: Firmicutes: Negativicutes: Veillonellales: Veillonellaceae: Veillonella	0.02193	0.33253	0.0037	0.044
	AB637030_s	Species	Bacteria: Bacteroidetes: Cytophagia: Cytophagales: Hymenobacteraceae: Hymenobacter	0.02193	0.33253	0.0037	0.044
	Luteibacter	Genus	Bacteria: Proteobacteria: Gammaproteobacteria: Xanthomonadales: Xanthomonadaceae	0.02193	0.33253	0.0037	0.044
	Luteibacter rhizovicinus	Species	Bacteria: Proteobacteria: Gammaproteobacteria: Xanthomonadales: Xanthomonadaceae: Luteibacter	0.02193	0.33253	0.0037	0.044
	Lactobacillus helveticus group	Species	Bacteria: Firmicutes: Bacilli: Lactobacillales: Lactobacillaceae: Lactobacillus	0.00965	0.33253	0.0047	0.0421
	Lactobacillaceae	Family	Bacteria: Firmicutes: Bacilli: Lactobacillales	0.04127	0.57785	0.0335	0.0421
	Lactobacillus	Genus	Bacteria: Firmicutes: Bacilli: Lactobacillales: Lactobacillaceae	0.04127	0.57785	0.0334	0.0421
	LMNW_s	Species	Bacteria: Proteobacteria: Betaproteobacteria: Burkholderiales: Oxalobacteraceae: Duganella	0.02193	0.33253	0.0034	0.0406
	PAC000748_g_uc	Species	Bacteria: Firmicutes: Clostridia: Clostridiales: Ruminococcaceae: PAC000748_g	0.02193	0.33253	0.0034	0.0406
	Thermomonosporaceae	Family	Bacteria: Actinobacteria: Actinobacteria_c: Streptosporangiales	0.02193	0.33253	0.0034	0.0406
	Actinomadura	Genus	Bacteria: Actinobacteria: Actinobacteria_c: Streptosporangiales: Thermomonosporaceae	0.02193	0.33253	0.0034	0.0406
	Duganella	Genus	Bacteria: Proteobacteria: Betaproteobacteria: Burkholderiales: Oxalobacteraceae	0.02193	0.33253	0.0034	0.0406
	FJ825559_s	Species	Bacteria: Firmicutes: Bacilli: Lactobacillales: Carnobacteriaceae: FJ825559_g	0.02193	0.33253	0.0032	0.0389
	Bacteroides fragilis	Species	Bacteria: Bacteroidetes: Bacteroidia: Bacteroidales: Bacteroidaceae: Bacteroides	0.02193	0.33253	0.0032	0.0389
	FJ825559_g	Genus	Bacteria: Firmicutes: Bacilli: Lactobacillales: Carnobacteriaceae	0.02193	0.33253	0.0032	0.0389
	JF042245_s	Species	Bacteria: Bacteroidetes: Cytophagia: Cytophagales: Hymenobacteraceae: Hymenobacter	0.02193	0.33253	0.0031	0.0372
	Mucilaginibacter lutimaris	Species	Bacteria: Bacteroidetes: Sphingobacteriia: Sphingobacteriales: Sphingobacteriaceae: Mucilaginibacter	0.02193	0.33253	0.0031	0.0372
	Corynebacterium afermentans group	Species	Bacteria: Actinobacteria: Actinobacteria_c: Corynebacteriales: Corynebacteriaceae: Corynebacterium	0.02193	0.33253	0.0031	0.0372
	Williamsia	Genus	Bacteria: Actinobacteria: Actinobacteria_c: Corynebacteriales: Nocardiaceae	0.00911	0.33253	0.004	0.0366
	AC160630_f_uc	Genus	Bacteria: Bacteroidetes: Bacteroidia: Bacteroidales: AC160630_f	0.02193	0.33253	0.003	0.0355
	Thermaceae	Family	Bacteria: Deinococcus-Thermus: Deinococci: Thermales	0.02193	0.33253	0.0028	0.0338
	Meiothermus	Genus	Bacteria: Deinococcus-Thermus: Deinococci: Thermales: Thermaceae	0.02193	0.33253	0.0028	0.0338
	Meiothermus ruber group	Species	Bacteria: Deinococcus-Thermus: Deinococci: Thermales: Thermaceae: Meiothermus	0.02193	0.33253	0.0028	0.0338
	Thermales	Order	Bacteria: Deinococcus-Thermus: Deinococci	0.02193	0.33253	0.0028	0.0338
	Actinomadura madurae group	Species	Bacteria: Actinobacteria: Actinobacteria_c: Streptosporangiales: Thermomonosporaceae: Actinomadura	0.02193	0.33253	0.0028	0.0338
	AF166259_g_uc	Species	Bacteria: Spirochaetes: Spirochaetia: Spirochaetales: Spirochaetaceae: AF166259_g	0.00208	0.33253	0.003	0.0334
	Coxiellaceae	Family	Bacteria: Proteobacteria: Gammaproteobacteria: Legionellales	0.02193	0.33253	0.0027	0.0321
	Mycobacterium phlei	Species	Bacteria: Actinobacteria: Actinobacteria_c: Corynebacteriales: Mycobacteriaceae: Mycobacterium	0.02193	0.33253	0.0027	0.0321
	Legionellales	Order	Bacteria: Proteobacteria: Gammaproteobacteria	0.02193	0.33253	0.0027	0.0321
	DQ806484_s	Species	Bacteria: Firmicutes: Clostridia: Clostridiales: Ruminococcaceae: Oscillibacter	0.02193	0.33253	0.0024	0.0287
	Oscillibacter	Genus	Bacteria: Firmicutes: Clostridia: Clostridiales: Ruminococcaceae	0.02193	0.33253	0.0024	0.0287
	NFLA_s	Species	Bacteria: Firmicutes: Erysipelotrichi: Erysipelotrichales: Erysipelotrichaceae: Clostridium_g6	0.02193	0.33253	0.0021	0.0254
	Mycobacterium smegmatis group	Species	Bacteria: Actinobacteria: Actinobacteria_c: Corynebacteriales: Mycobacteriaceae: Mycobacterium	0.02193	0.33253	0.002	0.0237
	Thermicanus_f	Family	Bacteria: Firmicutes: Bacilli: Bacillales	0.02193	0.33253	0.0018	0.022
	Thermicanus	Genus	Bacteria: Firmicutes: Bacilli: Bacillales: Thermicanus_f	0.02193	0.33253	0.0018	0.022
	Clostridium spiroforme	Species	Bacteria: Firmicutes: Erysipelotrichi: Erysipelotrichales: Erysipelotrichaceae: Clostridium_g6	0.02193	0.33253	0.0018	0.022
	JN409135_s	Species	Bacteria: Parcubacteria_OD1: Paceibacter_c: CP011215_o: CP011215_f: EF516764_g	0.02193	0.33253	0.0017	0.0203
	EU160525_s	Species	Bacteria: Firmicutes: Bacilli: Bacillales: Thermicanus_f: Thermicanus	0.02193	0.33253	0.0017	0.0203
	AF371820_s	Species	Bacteria: Firmicutes: Clostridia: Clostridiales: Ruminococcaceae: PAC000661_g	0.02193	0.33253	0.0017	0.0203
	Aquicella_uc	Species	Bacteria: Proteobacteria: Gammaproteobacteria: Legionellales: Coxiellaceae: Aquicella	0.02193	0.33253	0.0017	0.0203
	Pseudoflavonifractor_uc	Species	Bacteria: Firmicutes: Clostridia: Clostridiales: Ruminococcaceae: Pseudoflavonifractor	0.02193	0.33253	0.0017	0.0203
	Aquicella	Genus	Bacteria: Proteobacteria: Gammaproteobacteria: Legionellales: Coxiellaceae	0.02193	0.33253	0.0017	0.0203
	Pseudoflavonifractor	Genus	Bacteria: Firmicutes: Clostridia: Clostridiales: Ruminococcaceae	0.02193	0.33253	0.0017	0.0203
	HQ183781_s	Species	Bacteria: Firmicutes: Tissierellia: Tissierellales: Tissierellaceae: Tissierella	0.02193	0.33253	0.001	0.0118
	EU461019_s	Species	Bacteria: Firmicutes: Clostridia: Clostridiales: Ruminococcaceae: PAC000748_g	0.02193	0.33253	0.001	0.0118
	Coxiellaceae_uc	Genus	Bacteria: Proteobacteria: Gammaproteobacteria: Legionellales: Coxiellaceae	0.02193	0.33253	0.001	0.0118
	Sphingomonas frigidaeris	Species	Bacteria: Proteobacteria: Alphaproteobacteria: Sphingomonadales: Sphingomonadaceae: Sphingomonas	0.00074	0.33253	0.0008	0.0099
	PAC001529_s	Species	Bacteria: Firmicutes: Bacilli: Lactobacillales: Carnobacteriaceae: Atopostipes	0.02193	0.33253	0.0007	0.0085
	Kocuria koreensis	Species	Bacteria: Actinobacteria: Actinobacteria_c: Micrococcales: Micrococcaceae: Kocuria	0.02193	0.33253	0.0006	0.0068
	Actinomadura livida	Species	Bacteria: Actinobacteria: Actinobacteria_c: Streptosporangiales: Thermomonosporaceae: Actinomadura	0.02193	0.33253	0.0006	0.0068
	ALOU_s	Species	Bacteria: Proteobacteria: Betaproteobacteria: Burkholderiales: Ralstonia_f: Cupriavidus	0.02193	0.33253	0.0004	0.0053
	GQ397096_s	Species	Bacteria: Proteobacteria: Alphaproteobacteria: Rhodospirillales: Acetobacteraceae: GQ397096_g	0.02193	0.33253	0.0004	0.0051
	Bacillus_g28_uc	Species	Bacteria: Firmicutes: Bacilli: Bacillales: Bacillaceae: Bacillus_g28	0.02193	0.33253	0.0004	0.0051
	GQ397096_g	Genus	Bacteria: Proteobacteria: Alphaproteobacteria: Rhodospirillales: Acetobacteraceae	0.02193	0.33253	0.0004	0.0051
	Orbaceae_uc	Genus	Bacteria: Proteobacteria: Gammaproteobacteria: Orbales: Orbaceae	0.02193	0.33253	0.0004	0.0051
	Blautia glucerasea	Species	Bacteria: Firmicutes: Clostridia: Clostridiales: Lachnospiraceae: Blautia	0.02193	0.33253	0.0004	0.0042
	Nocardiopsis nikkonensis	Species	Bacteria: Actinobacteria: Actinobacteria_c: Streptosporangiales: Nocardiopsaceae: Nocardiopsis	0.02193	0.33253	0.0003	0.0037
	AM162302_s	Species	Bacteria: Firmicutes: Bacilli: Bacillales: Paenibacillaceae: Paenibacillus	0.02193	0.33253	0.0003	0.0032
	Pseudomonas cichorii	Species	Bacteria: Proteobacteria: Gammaproteobacteria: Pseudomonadales: Pseudomonadaceae: Pseudomonas	0.02193	0.33253	0.0003	0.0032
	Flavobacterium ummariense	Species	Bacteria: Bacteroidetes: Flavobacteria: Flavobacteriales: Flavobacteriaceae: Flavobacterium	0.02193	0.33253	0.0003	0.0032
	AB243993_s	Species	Bacteria: Firmicutes: Clostridia: Clostridiales: Peptococcaceae: Desulfonispora	0.02193	0.33253	0.0002	0.0026
	Romboutsia sedimentorum	Species	Bacteria: Firmicutes: Clostridia: Clostridiales: Peptostreptococcaceae: Romboutsia	0.02193	0.33253	0.0002	0.0026
	Desulfonispora	Genus	Bacteria: Firmicutes: Clostridia: Clostridiales: Peptococcaceae	0.02193	0.33253	0.0002	0.0026
	Campylobacteraceae_uc	Genus	Bacteria: Proteobacteria: Epsilonproteobacteria: Campylobacterales: Campylobacteraceae	0.02193	0.33253	0.0002	0.0026
	Sphingomonas_uc	Species	Bacteria: Proteobacteria: Alphaproteobacteria: Sphingomonadales: Sphingomonadaceae: Sphingomonas	0.03615	0.51273	0.0008	0.0022
	Paraburkholderia susongensis	Species	Bacteria: Proteobacteria: Betaproteobacteria: Burkholderiales: Burkholderiaceae: Paraburkholderia	0.02193	0.33253	0.0002	0.0021
	Oribacterium parvum	Species	Bacteria: Firmicutes: Clostridia: Clostridiales: Lachnospiraceae: Oribacterium	0.02193	0.33253	0.0002	0.0021
	Oribacterium	Genus	Bacteria: Firmicutes: Clostridia: Clostridiales: Lachnospiraceae	0.02193	0.33253	0.0002	0.0021
	JF083444_s	Species	Bacteria: Bacteroidetes: Cytophagia: Cytophagales: Hymenobacteraceae: Hymenobacter	0.02193	0.33253	0.0001	0.0017
	HQ864183_s	Species	Bacteria: Actinobacteria: MarineActino_c: Actinomarinales: PAC002137_f: PAC002137_g	0.02193	0.33253	0.0001	0.0017
	HM748685_s	Species	Bacteria: Chloroflexi: Thermomicrobia: FR749790_o: FR749790_f: FR749790_g	0.02193	0.33253	0.0001	0.0017
	Spirobacillus cienkowskii	Species	Bacteria: Proteobacteria: Oligoflexia: Silvanigrellales: Silvanigrellaceae: Spirobacillus	0.02193	0.33253	0.0001	0.0017
	Thermicanus aegyptius	Species	Bacteria: Firmicutes: Bacilli: Bacillales: Thermicanus_f: Thermicanus	0.02193	0.33253	0.0001	0.0017
	Xylanimonas cellulosilytica	Species	Bacteria: Actinobacteria: Actinobacteria_c: Micrococcales: Promicromonosporaceae: Xylanimonas	0.02193	0.33253	0.0001	0.0017
	CM001852_s	Species	Bacteria: Actinobacteria: Actinobacteria_c: Propionibacteriales: Nocardioidaceae: Nocardioides	0.02193	0.33253	0.0001	0.0017
	Sphingobium amiense group	Species	Bacteria: Proteobacteria: Alphaproteobacteria: Sphingomonadales: Sphingomonadaceae: Sphingobium	0.02193	0.33253	0.0001	0.0017
	Pelomonas_uc	Species	Bacteria: Proteobacteria: Betaproteobacteria: Burkholderiales: Comamonadaceae: Pelomonas	0.02193	0.33253	0.0001	0.0017
	Lawsonella_uc	Species	Bacteria: Actinobacteria: Actinobacteria_c: Corynebacteriales: Lawsonella_f: Lawsonella	0.02193	0.33253	0.0001	0.0017
	Sphingobacterium thalpophilum	Species	Bacteria: Bacteroidetes: Sphingobacteriia: Sphingobacteriales: Sphingobacteriaceae: Sphingobacterium	0.02193	0.33253	0.0001	0.0017
	FR749790_f	Family	Bacteria: Chloroflexi: Thermomicrobia: FR749790_o	0.02193	0.33253	0.0001	0.0017
	PAC002137_f	Family	Bacteria: Actinobacteria: MarineActino_c: Actinomarinales	0.02193	0.33253	0.0001	0.0017
	PAC002137_g	Genus	Bacteria: Actinobacteria: MarineActino_c: Actinomarinales: PAC002137_f	0.02193	0.33253	0.0001	0.0017
	FR749790_g	Genus	Bacteria: Chloroflexi: Thermomicrobia: FR749790_o: FR749790_f	0.02193	0.33253	0.0001	0.0017
	Xylanimonas	Genus	Bacteria: Actinobacteria: Actinobacteria_c: Micrococcales: Promicromonosporaceae	0.02193	0.33253	0.0001	0.0017
	Spirobacillus	Genus	Bacteria: Proteobacteria: Oligoflexia: Silvanigrellales: Silvanigrellaceae	0.02193	0.33253	0.0001	0.0017
	Rubellimicrobium thermophilum	Species	Bacteria: Proteobacteria: Alphaproteobacteria: Rhodobacterales: Rhodobacteraceae: Rubellimicrobium	0.02193	0.33253	0.0001	0.0017
	Nonomuraea roseoviolacea group	Species	Bacteria: Actinobacteria: Actinobacteria_c: Streptosporangiales: Streptosporangiaceae: Nonomuraea	0.02193	0.33253	0.0001	0.0017
	Anaerococcus nagyae group	Species	Bacteria: Firmicutes: Tissierellia: Tissierellales: Peptoniphilaceae: Anaerococcus	0.02193	0.33253	0.0001	0.0017
	FR749790_o	Order	Bacteria: Chloroflexi: Thermomicrobia	0.02193	0.33253	0.0001	0.0017
	MarineActino_c	Class	Bacteria: Actinobacteria	0.02193	0.33253	0.0001	0.0017
	Actinoplanes lutulentus	Species	Bacteria: Actinobacteria: Actinobacteria_c: Micromonosporales: Micromonosporaceae: Actinoplanes	0.02193	0.33253	0.0001	0.0017
	Actinomarinales	Order	Bacteria: Actinobacteria: MarineActino_c	0.02193	0.33253	0.0001	0.0017
	Bacillus trypoxylicola	Species	Bacteria: Firmicutes: Bacilli: Bacillales: Bacillaceae: Anaerobacillus	0.02193	0.33253	0.0001	0.0016
	Williamsia maris group	Species	Bacteria: Actinobacteria: Actinobacteria_c: Corynebacteriales: Nocardiaceae: Williamsia	0.02193	0.33253	0.0001	0.0011
	AF234759_s	Species	Bacteria: Chloroflexi: Anaerolineae: Anaerolinaeles: Anaerolinaceae: GQ500701_g	0.02193	0.33253	0	0.0005
	Pedobacter quisquiliarum	Species	Bacteria: Bacteroidetes: Sphingobacteriia: Sphingobacteriales: Sphingobacteriaceae: Pedobacter	0.02193	0.33253	0	0.0005
	Sterolibacterium_o	Order	Bacteria: Proteobacteria: Betaproteobacteria	0.02193	0.33253	0	0.0005
	Sterolibacteriaceae	Family	Bacteria: Proteobacteria: Betaproteobacteria: Sterolibacterium_o	0.02193	0.33253	0	0.0005
	Georgfuchsia	Genus	Bacteria: Proteobacteria: Betaproteobacteria: Sterolibacterium_o: Sterolibacteriaceae	0.02193	0.33253	0	0.0005
	DQ395940_s	Species	Bacteria: Proteobacteria: Betaproteobacteria: Sterolibacterium_o: Sterolibacteriaceae: Georgfuchsia	0.02193	0.33253	0	0.0005
	JF309146_s	Species	Bacteria: Proteobacteria: Alphaproteobacteria: Sphingomonadales: Sphingomonadaceae: Sphingomonas	0.02193	0.33253	0	0.0005
	Acinetobacter_uc	Species	Bacteria: Proteobacteria: Gammaproteobacteria: Pseudomonadales: Moraxellaceae: Acinetobacter	0.04259	0.58877	0.0393	0

## Sheet: Hyper 7
	Taxon name	Taxon rank	Taxonomy	p-value	p-value (FDR)	Anopheles	hyper 7
	Erwinia iniecta	Species	Bacteria: Proteobacteria: Gammaproteobacteria: Enterobacterales: Erwiniaceae: Erwinia	0.02578	0.58038	2.9527	33.8485
	Erwinia_uc	Species	Bacteria: Proteobacteria: Gammaproteobacteria: Enterobacterales: Erwiniaceae: Erwinia	0.02119	0.49879	1.3566	15.3244
	Citrobacter	Genus	Bacteria: Proteobacteria: Gammaproteobacteria: Enterobacterales: Enterobacteriaceae	0.04194	0.78798	0.0521	0.0781
	Citrobacter amalonaticus group	Species	Bacteria: Proteobacteria: Gammaproteobacteria: Enterobacterales: Enterobacteriaceae: Citrobacter	0.00412	0.49879	0.0065	0.0739
	Pantoea gaviniae	Species	Bacteria: Proteobacteria: Gammaproteobacteria: Enterobacterales: Erwiniaceae: Pantoea	0.00208	0.49879	0.0029	0.0325
	Pantoea stewartii group	Species	Bacteria: Proteobacteria: Gammaproteobacteria: Enterobacterales: Erwiniaceae: Pantoea	0.03123	0.68206	0.0157	0.0257
	Siccibacter	Genus	Bacteria: Proteobacteria: Gammaproteobacteria: Enterobacterales: Erwiniaceae	0.00208	0.49879	0.0023	0.0241
	Siccibacter colletis	Species	Bacteria: Proteobacteria: Gammaproteobacteria: Enterobacterales: Erwiniaceae: Siccibacter	0.00208	0.49879	0.0023	0.0241
	Cronobacter	Genus	Bacteria: Proteobacteria: Gammaproteobacteria: Enterobacterales: Enterobacteriaceae	0.0067	0.49879	0.0017	0.0174
	Cronobacter condimenti	Species	Bacteria: Proteobacteria: Gammaproteobacteria: Enterobacterales: Enterobacteriaceae: Cronobacter	0.00208	0.49879	0.0015	0.0174
	PAC001562_f_uc	Genus	Bacteria: Cyanobacteria: PAC001562_c: PAC001562_o: PAC001562_f	0.02193	0.49879	0.0011	0.013
	Pantoea intestinalis	Species	Bacteria: Proteobacteria: Gammaproteobacteria: Enterobacterales: Erwiniaceae: Pantoea	0.00208	0.49879	0.0011	0.0126
	Asticcacaulis taihuensis	Species	Bacteria: Proteobacteria: Alphaproteobacteria: Caulobacterales: Caulobacteraceae: Asticcacaulis	0.02193	0.49879	0.001	0.012
	EF589998_s	Species	Bacteria: Verrucomicrobia: Spartobacteria: Chthoniobacterales: Chthoniobacteraceae: FJ542958_g	0.02193	0.49879	0.001	0.012
	Mucilaginibacter	Genus	Bacteria: Bacteroidetes: Sphingobacteriia: Sphingobacteriales: Sphingobacteriaceae	0.02652	0.58515	0.01	0.0111
	CP011211_s	Species	Bacteria: Saccharibacteria_TM7: Saccharimonas_c: Saccharimonas_o: Saccharimonas_f: Saccharimonas	0.02193	0.49879	0.0009	0.011
	Paenibacillus hordei group	Species	Bacteria: Firmicutes: Bacilli: Bacillales: Paenibacillaceae: Paenibacillus	0.02193	0.49879	0.0009	0.0104
	Mucilaginibacter terrae	Species	Bacteria: Bacteroidetes: Sphingobacteriia: Sphingobacteriales: Sphingobacteriaceae: Mucilaginibacter	0.00208	0.49879	0.0009	0.0101
	Oxalophagus oxalicus	Species	Bacteria: Firmicutes: Bacilli: Bacillales: Paenibacillaceae: Oxalophagus	0.02193	0.49879	0.0008	0.0094
	Oxalophagus	Genus	Bacteria: Firmicutes: Bacilli: Bacillales: Paenibacillaceae	0.02193	0.49879	0.0008	0.0094
	Phenylobacterium	Genus	Bacteria: Proteobacteria: Alphaproteobacteria: Caulobacterales: Caulobacteraceae	0.02193	0.49879	0.0008	0.0094
	Pullulanibacillus naganoensis	Species	Bacteria: Firmicutes: Bacilli: Bacillales: Sporolactobacillaceae: Pullulanibacillus	0.02193	0.49879	0.0007	0.0084
	Sporolactobacillaceae	Family	Bacteria: Firmicutes: Bacilli: Bacillales	0.02193	0.49879	0.0007	0.0084
	Pullulanibacillus	Genus	Bacteria: Firmicutes: Bacilli: Bacillales: Sporolactobacillaceae	0.02193	0.49879	0.0007	0.0084
	Roseomonas musae group	Species	Bacteria: Proteobacteria: Alphaproteobacteria: Rhodospirillales: Acetobacteraceae: Roseomonas	0.02193	0.49879	0.0007	0.0084
	Morganellaceae	Family	Bacteria: Proteobacteria: Gammaproteobacteria: Enterobacterales	0.0067	0.49879	0.0008	0.0079
	Frankiales_uc	Family	Bacteria: Actinobacteria: Actinobacteria_c: Frankiales	0.02193	0.49879	0.0006	0.0073
	Morganellaceae_uc	Genus	Bacteria: Proteobacteria: Gammaproteobacteria: Enterobacterales: Morganellaceae	0.00074	0.49879	0.0006	0.0069
	PAC000413_s	Species	Bacteria: Planctomycetes: Planctomycetia: Planctomycetales: Gemmataceae: Gemmata	0.02193	0.49879	0.0006	0.0068
	Ochrobactrum pseudogrignonense	Species	Bacteria: Proteobacteria: Alphaproteobacteria: Rhizobiales: Brucellaceae: Ochrobactrum	0.02193	0.49879	0.0005	0.0063
	Phenylobacterium haematophilum	Species	Bacteria: Proteobacteria: Alphaproteobacteria: Caulobacterales: Caulobacteraceae: Phenylobacterium	0.02193	0.49879	0.0005	0.0063
	Ochrobactrum	Genus	Bacteria: Proteobacteria: Alphaproteobacteria: Rhizobiales: Brucellaceae	0.02193	0.49879	0.0005	0.0063
	Noviherbaspirillum autotrophicum group	Species	Bacteria: Proteobacteria: Betaproteobacteria: Burkholderiales: Oxalobacteraceae: Noviherbaspirillum	0.02193	0.49879	0.0005	0.0057
	Noviherbaspirillum	Genus	Bacteria: Proteobacteria: Betaproteobacteria: Burkholderiales: Oxalobacteraceae	0.02193	0.49879	0.0005	0.0057
	CP011270_g	Genus	Bacteria: Planctomycetes: Planctomycetia: Planctomycetales: Planctomycetaceae	0.02193	0.49879	0.0004	0.0052
	CP011270_s	Species	Bacteria: Planctomycetes: Planctomycetia: Planctomycetales: Planctomycetaceae: CP011270_g	0.02193	0.49879	0.0004	0.0052
	Rhizobium_uc	Species	Bacteria: Proteobacteria: Alphaproteobacteria: Rhizobiales: Rhizobiaceae: Rhizobium	0.02652	0.58515	0.0334	0.0047
	Mesorhizobium chacoense group	Species	Bacteria: Proteobacteria: Alphaproteobacteria: Rhizobiales: Phyllobacteriaceae: Mesorhizobium	0.02193	0.49879	0.0003	0.0042
	AB470422_g	Genus	Bacteria: Proteobacteria: Alphaproteobacteria: Rhizobiales: Beijerinckiaceae	0.02193	0.49879	0.0003	0.0042
	AB470422_s	Species	Bacteria: Proteobacteria: Alphaproteobacteria: Rhizobiales: Beijerinckiaceae: AB470422_g	0.02193	0.49879	0.0003	0.0042
	EF174263_g	Genus	Bacteria: Bacteroidetes: Flavobacteria: Flavobacteriales: Cryomorphaceae	0.02193	0.49879	0.0003	0.0031
	FJ660572_g	Genus	Bacteria: Proteobacteria: Betaproteobacteria: Burkholderiales: Comamonadaceae	0.02193	0.49879	0.0003	0.0031
	Cryomorphaceae	Family	Bacteria: Bacteroidetes: Flavobacteria: Flavobacteriales	0.02193	0.49879	0.0003	0.0031
	Citrobacter_uc	Species	Bacteria: Proteobacteria: Gammaproteobacteria: Enterobacterales: Enterobacteriaceae: Citrobacter	0.02193	0.49879	0.0003	0.0031
	EF174263_s	Species	Bacteria: Bacteroidetes: Flavobacteria: Flavobacteriales: Cryomorphaceae: EF174263_g	0.02193	0.49879	0.0003	0.0031
	FJ660572_s	Species	Bacteria: Proteobacteria: Betaproteobacteria: Burkholderiales: Comamonadaceae: FJ660572_g	0.02193	0.49879	0.0003	0.0031
	Staphylococcus	Genus	Bacteria: Firmicutes: Bacilli: Bacillales: Staphylococcaceae	0.0342	0.73234	10.6096	0.0027
	Staphylococcaceae	Family	Bacteria: Firmicutes: Bacilli: Bacillales	0.0342	0.73234	10.7281	0.0027
	Paucimonas	Genus	Bacteria: Proteobacteria: Betaproteobacteria: Burkholderiales: Oxalobacteraceae	0.02193	0.49879	0.0002	0.0026
	Cohnella_uc	Species	Bacteria: Firmicutes: Bacilli: Bacillales: Paenibacillaceae: Cohnella	0.02193	0.49879	0.0002	0.0026
	Phenylobacterium_uc	Species	Bacteria: Proteobacteria: Alphaproteobacteria: Caulobacterales: Caulobacteraceae: Phenylobacterium	0.02193	0.49879	0.0002	0.0026
	Variovorax guangxiensis	Species	Bacteria: Proteobacteria: Betaproteobacteria: Burkholderiales: Comamonadaceae: Variovorax	0.02193	0.49879	0.0002	0.0026
	DQ337029_s	Species	Bacteria: Proteobacteria: Betaproteobacteria: Burkholderiales: Oxalobacteraceae: Paucimonas	0.02193	0.49879	0.0002	0.0026
	Erwinia oleae	Species	Bacteria: Proteobacteria: Gammaproteobacteria: Enterobacterales: Erwiniaceae: Erwinia	0.02193	0.49879	0.0002	0.0021
	Hafniaceae_uc	Genus	Bacteria: Proteobacteria: Gammaproteobacteria: Enterobacterales: Hafniaceae	0.02193	0.49879	0.0002	0.0021
	Peredibacter	Genus	Bacteria: Proteobacteria: Oligoflexia: Bacteriovoracales: Peredibacteraceae	0.02193	0.49879	0.0001	0.0016
	PAC000428_g	Genus	Bacteria: Proteobacteria: Alphaproteobacteria: Rhodospirillales: PAC000428_f	0.02193	0.49879	0.0001	0.0016
	Paenibacillus sacheonensis	Species	Bacteria: Firmicutes: Bacilli: Bacillales: Paenibacillaceae: Paenibacillus	0.02193	0.49879	0.0001	0.0016
	Pantoea cypripedii	Species	Bacteria: Proteobacteria: Gammaproteobacteria: Enterobacterales: Erwiniaceae: Pantoea	0.00074	0.49879	0.0001	0.0016
	Rhizobium azooxidifex group	Species	Bacteria: Proteobacteria: Alphaproteobacteria: Rhizobiales: Rhizobiaceae: Rhizobium	0.02193	0.49879	0.0001	0.0016
	Bacteriovoracales	Order	Bacteria: Proteobacteria: Oligoflexia	0.02193	0.49879	0.0001	0.0016
	Peredibacteraceae	Family	Bacteria: Proteobacteria: Oligoflexia: Bacteriovoracales	0.02193	0.49879	0.0001	0.0016
	PAC000428_f	Family	Bacteria: Proteobacteria: Alphaproteobacteria: Rhodospirillales	0.02193	0.49879	0.0001	0.0016
	Peredibacter_uc	Species	Bacteria: Proteobacteria: Oligoflexia: Bacteriovoracales: Peredibacteraceae: Peredibacter	0.02193	0.49879	0.0001	0.0016
	Bacillus oshimensis group	Species	Bacteria: Firmicutes: Bacilli: Bacillales: Bacillaceae: Paralkalibacillus	0.02193	0.49879	0.0001	0.0016
	Asticcacaulis_uc	Species	Bacteria: Proteobacteria: Alphaproteobacteria: Caulobacterales: Caulobacteraceae: Asticcacaulis	0.02193	0.49879	0.0001	0.0016
	JF175126_s	Species	Bacteria: Proteobacteria: Alphaproteobacteria: Rhodospirillales: PAC000428_f: PAC000428_g	0.02193	0.49879	0.0001	0.0016
	Staphylococcus aureus group	Species	Bacteria: Firmicutes: Bacilli: Bacillales: Staphylococcaceae: Staphylococcus	0.04324	0.78798	4.5915	0.0016
	KV831974_s group	Species	Bacteria: Actinobacteria: Actinobacteria_c: Micrococcales: Micrococcaceae: Rothia	0.02193	0.49879	0.0001	0.0011
	JQ660058_s	Species	Bacteria: Bacteroidetes: Sphingobacteriia: Sphingobacteriales: Sphingobacteriaceae: Mucilaginibacter	0.00074	0.49879	0.0001	0.0011
	PAC000297_g	Genus	Bacteria: Armatimonadetes: PAC000296_c: PAC000296_o: PAC000296_f	0.02193	0.49879	0.0001	0.001
	Pluralibacter gergoviae	Species	Bacteria: Proteobacteria: Gammaproteobacteria: Enterobacterales: Enterobacteriaceae: Pluralibacter	0.02193	0.49879	0.0001	0.001
	Armatimonadetes	Phylum	Bacteria	0.02193	0.49879	0.0001	0.001
	PAC000296_c	Class	Bacteria: Armatimonadetes	0.02193	0.49879	0.0001	0.001
	PAC000296_o	Order	Bacteria: Armatimonadetes: PAC000296_c	0.02193	0.49879	0.0001	0.001
	PAC000296_f	Family	Bacteria: Armatimonadetes: PAC000296_c: PAC000296_o	0.02193	0.49879	0.0001	0.001
	Pluralibacter	Genus	Bacteria: Proteobacteria: Gammaproteobacteria: Enterobacterales: Enterobacteriaceae	0.02193	0.49879	0.0001	0.001
	Xenorhabdus	Genus	Bacteria: Proteobacteria: Gammaproteobacteria: Enterobacterales: Morganellaceae	0.02193	0.49879	0.0001	0.001
	PAC000297_g_uc	Species	Bacteria: Armatimonadetes: PAC000296_c: PAC000296_o: PAC000296_f: PAC000297_g	0.02193	0.49879	0.0001	0.001
	Xenorhabdus_uc	Species	Bacteria: Proteobacteria: Gammaproteobacteria: Enterobacterales: Morganellaceae: Xenorhabdus	0.02193	0.49879	0.0001	0.001
	Oxalobacteraceae_uc	Genus	Bacteria: Proteobacteria: Betaproteobacteria: Burkholderiales: Oxalobacteraceae	0.02193	0.49879	0	0.0005
	Cohnella thailandensis	Species	Bacteria: Firmicutes: Bacilli: Bacillales: Paenibacillaceae: Cohnella	0.02193	0.49879	0	0.0005
	Hydrogenophilus thermoluteolus group	Species	Bacteria: Proteobacteria: Hydrogenophilalia: Hydrogenophilales: Hydrogenophilaceae: Hydrogenophilus	0.02193	0.49879	0	0.0005
	Phenylobacterium conjunctum	Species	Bacteria: Proteobacteria: Alphaproteobacteria: Caulobacterales: Caulobacteraceae: Phenylobacterium	0.02193	0.49879	0	0.0005
	Sulfurimonas	Genus	Bacteria: Proteobacteria: Epsilonproteobacteria: Campylobacterales: Sulfurimonas_f	0.02193	0.49879	0	0.0005
	Hydrogenophilalia	Class	Bacteria: Proteobacteria	0.02193	0.49879	0	0.0005
	Hydrogenophilales	Order	Bacteria: Proteobacteria: Hydrogenophilalia	0.02193	0.49879	0	0.0005
	Hydrogenophilaceae	Family	Bacteria: Proteobacteria: Hydrogenophilalia: Hydrogenophilales	0.02193	0.49879	0	0.0005
	Sulfurimonas_f	Family	Bacteria: Proteobacteria: Epsilonproteobacteria: Campylobacterales	0.02193	0.49879	0	0.0005
	Hydrogenophilus	Genus	Bacteria: Proteobacteria: Hydrogenophilalia: Hydrogenophilales: Hydrogenophilaceae	0.02193	0.49879	0	0.0005
	Streptobacillus_uc	Species	Bacteria: Fusobacteria: Fusobacteria_c: Fusobacteriales: Leptotrichiaceae: Streptobacillus	0.02193	0.49879	0	0.0005
	SR1	Phylum	Bacteria	0.02193	0.49879	0	0.0005
	CP006913_c	Class	Bacteria: SR1	0.02193	0.49879	0	0.0005
	CP006913_o	Order	Bacteria: SR1: CP006913_c	0.02193	0.49879	0	0.0005
	CP006913_f	Family	Bacteria: SR1: CP006913_c: CP006913_o	0.02193	0.49879	0	0.0005
	AB476700_g	Genus	Bacteria: Firmicutes: Clostridia: Clostridiales: Acidaminobacter_f	0.02193	0.49879	0	0.0005
	Pseudomonadaceae_uc	Genus	Bacteria: Proteobacteria: Gammaproteobacteria: Pseudomonadales: Pseudomonadaceae	0.02193	0.49879	0	0.0005
	Deinococcus taklimakanensis	Species	Bacteria: Deinococcus-Thermus: Deinococci: Deinococcales: Deinococcaceae: Deinococcus	0.02193	0.49879	0	0.0005
	Halomonas kenyensis	Species	Bacteria: Proteobacteria: Gammaproteobacteria: Oceanospirillales: Halomonadaceae: Halomonas	0.02193	0.49879	0	0.0005
	JN713183_s	Species	Bacteria: Firmicutes: Clostridia: Clostridiales: Acidaminobacter_f: AB476700_g	0.02193	0.49879	0	0.0005
	GU410548_g_uc	Species	Bacteria: SR1: CP006913_c: CP006913_o: CP006913_f: GU410548_g	0.02193	0.49879	0	0.0005
	GU410548_g	Genus	Bacteria: SR1: CP006913_c: CP006913_o: CP006913_f	0.02193	0.49879	0	0.0005
	AB189712_s	Species	Bacteria: Proteobacteria: Epsilonproteobacteria: Campylobacterales: Sulfurimonas_f: Sulfurimonas	0.02193	0.49879	0	0.0005
	JN713340_s	Species	Bacteria: Proteobacteria: Betaproteobacteria: Burkholderiales: Lautropia_f: Lautropia	0.02193	0.49879	0	0.0005

## Sheet: Hypo 1
	Taxon name	Taxon rank	Taxonomy	p-value	p-value (FDR)	Anopheles	Hypo 1
	Pectobacteriaceae	Family	Bacteria: Proteobacteria: Gammaproteobacteria: Enterobacterales	0.02765	0.78725	0.3768	3.8552
	Lonsdalea britannica	Species	Bacteria: Proteobacteria: Gammaproteobacteria: Enterobacterales: Pectobacteriaceae: Lonsdalea	0.02578	0.78725	0.363	3.8546
	Lonsdalea	Genus	Bacteria: Proteobacteria: Gammaproteobacteria: Enterobacterales: Pectobacteriaceae	0.02578	0.78725	0.363	3.8546
	Rickettsiales	Order	Bacteria: Proteobacteria: Alphaproteobacteria	0.02797	0.78725	0.3614	3.6911
	Rickettsia rickettsii group	Species	Bacteria: Proteobacteria: Alphaproteobacteria: Rickettsiales: Rickettsiaceae: Rickettsia	0.00208	0.78725	0.2912	3.4808
	Rickettsia	Genus	Bacteria: Proteobacteria: Alphaproteobacteria: Rickettsiales: Rickettsiaceae	0.00412	0.78725	0.2923	3.4808
	Rickettsiaceae	Family	Bacteria: Proteobacteria: Alphaproteobacteria: Rickettsiales	0.00412	0.78725	0.2923	3.4808
	Escherichia coli group	Species	Bacteria: Proteobacteria: Gammaproteobacteria: Enterobacterales: Enterobacteriaceae: Escherichia	0.04324	0.78725	0.1171	0.7366
	Escherichia	Genus	Bacteria: Proteobacteria: Gammaproteobacteria: Enterobacterales: Enterobacteriaceae	0.04324	0.78725	0.1171	0.7366
	Novosphingobium	Genus	Bacteria: Proteobacteria: Alphaproteobacteria: Sphingomonadales: Sphingomonadaceae	0.04931	0.78725	0.1593	0.6564
	Novosphingobium pentaromativorans group	Species	Bacteria: Proteobacteria: Alphaproteobacteria: Sphingomonadales: Sphingomonadaceae: Novosphingobium	0.04268	0.78725	0.1548	0.6556
	Flavobacteriaceae_uc	Genus	Bacteria: Bacteroidetes: Flavobacteria: Flavobacteriales: Flavobacteriaceae	0.02336	0.78725	0.1863	0.5977
	Oxalobacteraceae	Family	Bacteria: Proteobacteria: Betaproteobacteria: Burkholderiales	0.02925	0.78725	0.1083	0.5637
	Pelomonas	Genus	Bacteria: Proteobacteria: Betaproteobacteria: Burkholderiales: Comamonadaceae	0.04529	0.78725	0.0785	0.4581
	Pelomonas saccharophila group	Species	Bacteria: Proteobacteria: Betaproteobacteria: Burkholderiales: Comamonadaceae: Pelomonas	0.03964	0.78725	0.0781	0.457
	Dermacoccus	Genus	Bacteria: Actinobacteria: Actinobacteria_c: Micrococcales: Dermacoccaceae	0.01262	0.78725	0.0484	0.4346
	Dermacoccus nishinomiyaensis group	Species	Bacteria: Actinobacteria: Actinobacteria_c: Micrococcales: Dermacoccaceae: Dermacoccus	0.01262	0.78725	0.0484	0.4346
	Dermacoccaceae	Family	Bacteria: Actinobacteria: Actinobacteria_c: Micrococcales	0.02119	0.78725	0.0487	0.4346
	Herbaspirillum huttiense group	Species	Bacteria: Proteobacteria: Betaproteobacteria: Burkholderiales: Oxalobacteraceae: Herbaspirillum	0.02797	0.78725	0.0517	0.3968
	Herbaspirillum	Genus	Bacteria: Proteobacteria: Betaproteobacteria: Burkholderiales: Oxalobacteraceae	0.02797	0.78725	0.0517	0.3968
	Acidaminococcaceae	Family	Bacteria: Firmicutes: Negativicutes: Acidaminococcales	0.00911	0.78725	0.0255	0.3022
	Acidaminococcus	Genus	Bacteria: Firmicutes: Negativicutes: Acidaminococcales: Acidaminococcaceae	0.00911	0.78725	0.0255	0.3022
	Acidaminococcales	Order	Bacteria: Firmicutes: Negativicutes	0.00911	0.78725	0.0255	0.3022
	Acidaminococcus fermentans	Species	Bacteria: Firmicutes: Negativicutes: Acidaminococcales: Acidaminococcaceae: Acidaminococcus	0.00911	0.78725	0.0255	0.3022
	Chlamydiales_uc	Family	Bacteria: Chlamydiae: Chlamydiae_c: Chlamydiales	0.02193	0.78725	0.0246	0.2953
	DQ088783_s	Species	Bacteria: Proteobacteria: Alphaproteobacteria: Rhizobiales: Phreatobacter_f: Phreatobacter	0.00911	0.78725	0.0373	0.2496
	Phreatobacter	Genus	Bacteria: Proteobacteria: Alphaproteobacteria: Rhizobiales: Phreatobacter_f	0.00911	0.78725	0.0373	0.2496
	Phreatobacter_f	Family	Bacteria: Proteobacteria: Alphaproteobacteria: Rhizobiales	0.00911	0.78725	0.0373	0.2496
	Serratia liquefaciens group	Species	Bacteria: Proteobacteria: Gammaproteobacteria: Enterobacterales: Yersiniaceae: Serratia	0.04535	0.78725	0.2632	0.247
	Enterobacter_uc	Species	Bacteria: Proteobacteria: Gammaproteobacteria: Enterobacterales: Enterobacteriaceae: Enterobacter	0.03964	0.78725	0.0712	0.238
	Alcaligenaceae	Family	Bacteria: Proteobacteria: Betaproteobacteria: Burkholderiales	0.04127	0.78725	0.0274	0.2349
	Alcaligenaceae_uc	Genus	Bacteria: Proteobacteria: Betaproteobacteria: Burkholderiales: Alcaligenaceae	0.02193	0.78725	0.0195	0.2337
	AJ619043_s	Species	Bacteria: Saccharibacteria_TM7: Saccharimonas_c: Saccharimonas_o: Saccharimonas_f: Saccharimonas	0.02193	0.78725	0.0173	0.2082
	AVBN_s	Species	Bacteria: Proteobacteria: Alphaproteobacteria: Rhizobiales: Phyllobacteriaceae: Mesorhizobium	0.02193	0.78725	0.0173	0.2076
	Streptococcus sinensis group	Species	Bacteria: Firmicutes: Bacilli: Lactobacillales: Streptococcaceae: Streptococcus	0.00911	0.78725	0.0309	0.1964
	PAC000066_g	Genus	Bacteria: Proteobacteria: Deltaproteobacteria: Myxococcales: Haliangiaceae	0.02193	0.78725	0.0156	0.1869
	Haliangiaceae	Family	Bacteria: Proteobacteria: Deltaproteobacteria: Myxococcales	0.02193	0.78725	0.0156	0.1869
	JF090068_s	Species	Bacteria: Proteobacteria: Deltaproteobacteria: Myxococcales: Haliangiaceae: PAC000066_g	0.02193	0.78725	0.0155	0.1862
	Catenisphaera	Genus	Bacteria: Firmicutes: Erysipelotrichi: Erysipelotrichales: Erysipelotrichaceae	0.02193	0.78725	0.0119	0.143
	PAC002361_s	Species	Bacteria: Firmicutes: Erysipelotrichi: Erysipelotrichales: Erysipelotrichaceae: Catenisphaera	0.02193	0.78725	0.0119	0.143
	Collimonas pratensis	Species	Bacteria: Proteobacteria: Betaproteobacteria: Burkholderiales: Oxalobacteraceae: Collimonas	0.02193	0.78725	0.0106	0.1267
	Collimonas	Genus	Bacteria: Proteobacteria: Betaproteobacteria: Burkholderiales: Oxalobacteraceae	0.02193	0.78725	0.0106	0.1267
	Subdoligranulum variabile	Species	Bacteria: Firmicutes: Clostridia: Clostridiales: Ruminococcaceae: Subdoligranulum	0.02193	0.78725	0.0101	0.121
	Subdoligranulum	Genus	Bacteria: Firmicutes: Clostridia: Clostridiales: Ruminococcaceae	0.02193	0.78725	0.0101	0.121
	JN882093_s	Species	Bacteria: Proteobacteria: Gammaproteobacteria: Pseudomonadales: Pseudomonadaceae: Pseudomonas	0.02193	0.78725	0.0075	0.0905
	Roseomonas nepalensis	Species	Bacteria: Proteobacteria: Alphaproteobacteria: Rhodospirillales: Acetobacteraceae: Roseomonas	0.02193	0.78725	0.0075	0.0899
	Enterobacter kobei	Species	Bacteria: Proteobacteria: Gammaproteobacteria: Enterobacterales: Enterobacteriaceae: Enterobacter	0.04794	0.78725	0.3182	0.0795
	Thiopseudomonas_uc	Species	Bacteria: Proteobacteria: Gammaproteobacteria: Pseudomonadales: Pseudomonadaceae: Thiopseudomonas	0.02193	0.78725	0.0003	0.0035
	Haemophilus_uc	Species	Bacteria: Proteobacteria: Gammaproteobacteria: Pasteurellales: Pasteurellaceae: Haemophilus	0.02193	0.78725	0.0001	0.0014
	Serratia entomophila	Species	Bacteria: Proteobacteria: Gammaproteobacteria: Enterobacterales: Yersiniaceae: Serratia	0.04862	0.78725	0.0032	0.0013
	Achromobacter xylosoxidans group	Species	Bacteria: Proteobacteria: Betaproteobacteria: Burkholderiales: Alcaligenaceae: Achromobacter	0.00911	0.78725	0.0003	0.0013
	Varibaculum anthropi	Species	Bacteria: Actinobacteria: Actinobacteria_c: Actinomycetales: Actinomycetaceae: Actinomyces	0.02193	0.78725	0.0001	0.0007
	Novosphingobium ginsenosidimutans group	Species	Bacteria: Proteobacteria: Alphaproteobacteria: Sphingomonadales: Sphingomonadaceae: Novosphingobium	0.02193	0.78725	0.0001	0.0007
	Luteimonas tolerans	Species	Bacteria: Proteobacteria: Gammaproteobacteria: Xanthomonadales: Xanthomonadaceae: Luteimonas	0.02193	0.78725	0.0001	0.0007
	Corynebacterium bouchesdurhonense	Species	Bacteria: Actinobacteria: Actinobacteria_c: Corynebacteriales: Corynebacteriaceae: Corynebacterium	0.02193	0.78725	0.0001	0.0007
	Bacteroides ovatus group	Species	Bacteria: Bacteroidetes: Bacteroidia: Bacteroidales: Bacteroidaceae: Bacteroides	0.02193	0.78725	0.0001	0.0007
	Anaerococcus provencensis	Species	Bacteria: Firmicutes: Tissierellia: Tissierellales: Peptoniphilaceae: Anaerococcus	0.02193	0.78725	0.0001	0.0007
	KE952139_s	Species	Bacteria: Actinobacteria: Actinobacteria_c: Actinomycetales: Actinomycetaceae: Actinomyces	0.02193	0.78725	0.0001	0.0007
	PAC000066_g_uc	Species	Bacteria: Proteobacteria: Deltaproteobacteria: Myxococcales: Haliangiaceae: PAC000066_g	0.02193	0.78725	0.0001	0.0007
	Burkholderia_uc	Species	Bacteria: Proteobacteria: Betaproteobacteria: Burkholderiales: Burkholderiaceae: Burkholderia	0.02193	0.78725	0	0.0006
	Acetobacter_uc	Species	Bacteria: Proteobacteria: Alphaproteobacteria: Rhodospirillales: Acetobacteraceae: Acetobacter	0.02193	0.78725	0	0.0006
	KE332528_s	Species	Bacteria: Spirochaetes: Spirochaetia: Spirochaetales: Spirochaetaceae: Treponema	0.02193	0.78725	0	0.0006
	JN713479_s	Species	Bacteria: Firmicutes: Erysipelotrichi: Erysipelotrichales: Erysipelotrichaceae: FJ534949_g	0.02193	0.78725	0	0.0006
	AJ012069_s	Species	Bacteria: Proteobacteria: Betaproteobacteria: Burkholderiales: Oxalobacteraceae: AJ012069_g	0.02193	0.78725	0	0.0006
	AF287772_s	Species	Bacteria: Firmicutes: Clostridia: Clostridiales: Lachnospiraceae: Butyrivibrio	0.02193	0.78725	0	0.0006
	Streptococcus anginosus group	Species	Bacteria: Firmicutes: Bacilli: Lactobacillales: Streptococcaceae: Streptococcus	0.02193	0.78725	0	0.0006
	Peptoniphilus lacrimalis	Species	Bacteria: Firmicutes: Tissierellia: Tissierellales: Peptoniphilaceae: Peptoniphilus	0.02193	0.78725	0	0.0006
	Corynebacterium pyruviciproducens	Species	Bacteria: Actinobacteria: Actinobacteria_c: Corynebacteriales: Corynebacteriaceae: Corynebacterium	0.02193	0.78725	0	0.0006
	Anaerococcus vaginalis	Species	Bacteria: Firmicutes: Tissierellia: Tissierellales: Peptoniphilaceae: Anaerococcus	0.02193	0.78725	0	0.0006
	Acinetobacter qingfengensis	Species	Bacteria: Proteobacteria: Gammaproteobacteria: Pseudomonadales: Moraxellaceae: Acinetobacter	0.02193	0.78725	0	0.0006
	FJ534949_g	Genus	Bacteria: Firmicutes: Erysipelotrichi: Erysipelotrichales: Erysipelotrichaceae	0.02193	0.78725	0	0.0006
	AJ012069_g	Genus	Bacteria: Proteobacteria: Betaproteobacteria: Burkholderiales: Oxalobacteraceae	0.02193	0.78725	0	0.0006
	Butyrivibrio	Genus	Bacteria: Firmicutes: Clostridia: Clostridiales: Lachnospiraceae	0.02193	0.78725	0	0.0006
	Lactobacillus iners	Species	Bacteria: Firmicutes: Bacilli: Lactobacillales: Lactobacillaceae: Lactobacillus	0.02193	0.78725	0	0.0006

## Sheet: Hypo 2
	Taxon name	Taxon rank	Taxonomy	p-value	p-value (FDR)	Anopheles	hypo 2
	Bacteroidales	Order	Bacteria: Bacteroidetes: Bacteroidia	0.03408	0.79466	0.2474	1.6624
	Bacteroidia	Class	Bacteria: Bacteroidetes	0.04309	0.79466	0.2963	1.6624
	Peptostreptococcaceae	Family	Bacteria: Firmicutes: Clostridia: Clostridiales	0.02765	0.68639	0.1629	1.3174
	FJTZ_s	Species	Bacteria: Firmicutes: Clostridia: Clostridiales: Peptostreptococcaceae: Romboutsia	0.02193	0.57691	0.0764	0.9173
	Streptococcaceae	Family	Bacteria: Firmicutes: Bacilli: Lactobacillales	0.0339	0.79466	0.1635	0.8896
	Streptococcus	Genus	Bacteria: Firmicutes: Bacilli: Lactobacillales: Streptococcaceae	0.03359	0.79466	0.1454	0.8896
	Clostridiaceae	Family	Bacteria: Firmicutes: Clostridia: Clostridiales	0.02797	0.68639	0.2042	0.7056
	Corynebacterium maris	Species	Bacteria: Actinobacteria: Actinobacteria_c: Corynebacteriales: Corynebacteriaceae: Corynebacterium	0.02193	0.57691	0.0542	0.6505
	Corynebacterium xerosis group	Species	Bacteria: Actinobacteria: Actinobacteria_c: Corynebacteriales: Corynebacteriaceae: Corynebacterium	0.03964	0.79466	0.1103	0.6096
	Acinetobacter pittii group	Species	Bacteria: Proteobacteria: Gammaproteobacteria: Pseudomonadales: Moraxellaceae: Acinetobacter	0.04268	0.79466	0.1201	0.597
	Prevotellaceae	Family	Bacteria: Bacteroidetes: Bacteroidia: Bacteroidales	0.01563	0.57691	0.0582	0.5954
	Clostridium	Genus	Bacteria: Firmicutes: Clostridia: Clostridiales: Clostridiaceae	0.02797	0.68639	0.1267	0.5287
	Atopostipes suicloacalis	Species	Bacteria: Firmicutes: Bacilli: Lactobacillales: Carnobacteriaceae: Atopostipes	0.02193	0.57691	0.0436	0.5228
	Silvanigrellaceae_uc	Genus	Bacteria: Proteobacteria: Oligoflexia: Silvanigrellales: Silvanigrellaceae	0.02193	0.57691	0.0384	0.4611
	Pasteurellaceae	Family	Bacteria: Proteobacteria: Gammaproteobacteria: Pasteurellales	0.04931	0.79466	0.0627	0.3667
	Pasteurellales	Order	Bacteria: Proteobacteria: Gammaproteobacteria	0.04931	0.79466	0.0627	0.3667
	Haemophilus parainfluenzae group	Species	Bacteria: Proteobacteria: Gammaproteobacteria: Pasteurellales: Pasteurellaceae: Haemophilus	0.02119	0.57691	0.036	0.3655
	Haemophilus	Genus	Bacteria: Proteobacteria: Gammaproteobacteria: Pasteurellales: Pasteurellaceae	0.02578	0.65461	0.0364	0.3655
	CU924993_s	Species	Bacteria: Bacteroidetes: Bacteroidia: Bacteroidales: AC160630_f: AC160630_g	0.02193	0.57691	0.0299	0.3587
	Prevotella	Genus	Bacteria: Bacteroidetes: Bacteroidia: Bacteroidales: Prevotellaceae	0.0096	0.57691	0.0367	0.3533
	Streptococcus pneumoniae group	Species	Bacteria: Firmicutes: Bacilli: Lactobacillales: Streptococcaceae: Streptococcus	0.04749	0.79466	0.0801	0.3478
	Lysobacter ginsengisoli group	Species	Bacteria: Proteobacteria: Gammaproteobacteria: Xanthomonadales: Xanthomonadaceae: Lysobacter	0.02193	0.57691	0.0277	0.3319
	Petrotogaceae	Family	Bacteria: Thermotogae: Thermotogae_c: Petrotogales	0.02193	0.57691	0.0246	0.2955
	Thermotogae	Phylum	Bacteria	0.02193	0.57691	0.0246	0.2955
	Thermotogae_c	Class	Bacteria: Thermotogae	0.02193	0.57691	0.0246	0.2955
	Petrotogales	Order	Bacteria: Thermotogae: Thermotogae_c	0.02193	0.57691	0.0246	0.2955
	Defluviitoga	Genus	Bacteria: Thermotogae: Thermotogae_c: Petrotogales: Petrotogaceae	0.02193	0.57691	0.0246	0.2955
	Defluviitoga tunisiensis	Species	Bacteria: Thermotogae: Thermotogae_c: Petrotogales: Petrotogaceae: Defluviitoga	0.02193	0.57691	0.0246	0.2955
	PAC001136_s	Species	Bacteria: Firmicutes: Clostridia: Clostridiales: Clostridiaceae: Clostridium	0.02193	0.57691	0.0244	0.2934
	Clostridioides	Genus	Bacteria: Firmicutes: Clostridia: Clostridiales: Peptostreptococcaceae	0.00074	0.57691	0.022	0.2639
	Clostridioides_uc	Species	Bacteria: Firmicutes: Clostridia: Clostridiales: Peptostreptococcaceae: Clostridioides	0.02193	0.57691	0.0218	0.2614
	Corynebacterium camporealensis	Species	Bacteria: Actinobacteria: Actinobacteria_c: Corynebacteriales: Corynebacteriaceae: Corynebacterium	0.02193	0.57691	0.0218	0.2614
	FR749727_s	Species	Bacteria: Firmicutes: Tissierellia: Tissierellales: Tissierellaceae: Tissierella	0.02193	0.57691	0.0207	0.248
	Thermacetogenium_f	Family	Bacteria: Firmicutes: Clostridia: Thermoanaerobacterales	0.02193	0.57691	0.0202	0.242
	Syntrophaceticus	Genus	Bacteria: Firmicutes: Clostridia: Thermoanaerobacterales: Thermacetogenium_f	0.02193	0.57691	0.0202	0.242
	Syntrophaceticus schinkii	Species	Bacteria: Firmicutes: Clostridia: Thermoanaerobacterales: Thermacetogenium_f: Syntrophaceticus	0.02193	0.57691	0.0202	0.242
	Clostridium_g8	Genus	Bacteria: Firmicutes: Clostridia: Clostridiales: Lachnospiraceae	0.02193	0.57691	0.0178	0.214
	Prevotella pallens	Species	Bacteria: Bacteroidetes: Bacteroidia: Bacteroidales: Prevotellaceae: Prevotella	0.02193	0.57691	0.0178	0.2135
	Clostridium colinum	Species	Bacteria: Firmicutes: Clostridia: Clostridiales: Lachnospiraceae: Clostridium_g8	0.02193	0.57691	0.0175	0.2104
	JN409018_s	Species	Bacteria: Cyanobacteria: PAC001562_c: PAC001562_o: PAC001562_f: JF417809_g	0.02193	0.57691	0.0172	0.2067
	JF417809_g	Genus	Bacteria: Cyanobacteria: PAC001562_c: PAC001562_o: PAC001562_f	0.02193	0.57691	0.0172	0.2067
	Atopostipes_uc	Species	Bacteria: Firmicutes: Bacilli: Lactobacillales: Carnobacteriaceae: Atopostipes	0.02193	0.57691	0.0167	0.2006
	Pseudogracilibacillus	Genus	Bacteria: Firmicutes: Bacilli: Bacillales: Bacillaceae	0.02193	0.57691	0.0166	0.1994
	FJ380155_s	Species	Bacteria: Firmicutes: Bacilli: Bacillales: Bacillaceae: Pseudogracilibacillus	0.02193	0.57691	0.0166	0.1994
	Porphyromonadaceae_uc	Genus	Bacteria: Bacteroidetes: Bacteroidia: Bacteroidales: Porphyromonadaceae	0.02193	0.57691	0.016	0.1915
	FJ670949_s	Species	Bacteria: Firmicutes: Clostridia: Clostridiales: Clostridiaceae: EU517557_g	0.02193	0.57691	0.0147	0.1763
	HM468024_s	Species	Bacteria: Bacteroidetes: Bacteroidia: Bacteroidales: Porphyromonadaceae: EF559086_g	0.02193	0.57691	0.0141	0.169
	EF559086_g	Genus	Bacteria: Bacteroidetes: Bacteroidia: Bacteroidales: Porphyromonadaceae	0.02193	0.57691	0.0141	0.169
	Prevotella colorans	Species	Bacteria: Bacteroidetes: Bacteroidia: Bacteroidales: Prevotellaceae: Prevotella	0.02193	0.57691	0.0117	0.1398
	Deinococcus ficus	Species	Bacteria: Deinococcus-Thermus: Deinococci: Deinococcales: Deinococcaceae: Deinococcus	0.02193	0.57691	0.0117	0.1398
	Planifilum caeni	Species	Bacteria: Firmicutes: Bacilli: Bacillales: Thermoactinomycetaceae: Planifilum	0.02193	0.57691	0.0115	0.1378
	Planifilum	Genus	Bacteria: Firmicutes: Bacilli: Bacillales: Thermoactinomycetaceae	0.02193	0.57691	0.0115	0.1378
	Thermoactinomycetaceae	Family	Bacteria: Firmicutes: Bacilli: Bacillales	0.02193	0.57691	0.0115	0.1378
	Dyella ginsengisoli group	Species	Bacteria: Proteobacteria: Gammaproteobacteria: Xanthomonadales: Xanthomonadaceae: Dyella	0.02193	0.57691	0.0112	0.135
	Paraclostridium	Genus	Bacteria: Firmicutes: Clostridia: Clostridiales: Peptostreptococcaceae	0.02193	0.57691	0.0108	0.1301
	Paraclostridium benzoelyticum group	Species	Bacteria: Firmicutes: Clostridia: Clostridiales: Peptostreptococcaceae: Paraclostridium	0.02193	0.57691	0.0108	0.1301
	Limnobacter_f	Family	Bacteria: Proteobacteria: Betaproteobacteria: Burkholderiales	0.02193	0.57691	0.0097	0.1159
	Limnobacter	Genus	Bacteria: Proteobacteria: Betaproteobacteria: Burkholderiales: Limnobacter_f	0.02193	0.57691	0.0097	0.1159
	Limnobacter thiooxidans	Species	Bacteria: Proteobacteria: Betaproteobacteria: Burkholderiales: Limnobacter_f: Limnobacter	0.02193	0.57691	0.0097	0.1159
	Conexibacteraceae	Family	Bacteria: Actinobacteria: Thermoleophilia: Solirubrobacterales	0.02193	0.57691	0.0092	0.1106
	AB672281_g	Genus	Bacteria: Actinobacteria: Thermoleophilia: Solirubrobacterales: Conexibacteraceae	0.02193	0.57691	0.0092	0.1106
	AB672281_s	Species	Bacteria: Actinobacteria: Thermoleophilia: Solirubrobacterales: Conexibacteraceae: AB672281_g	0.02193	0.57691	0.0092	0.1106
	Bradyrhizobiaceae	Family	Bacteria: Proteobacteria: Alphaproteobacteria: Rhizobiales	0.02529	0.64991	0.0166	0.0768
	Pseudorhodoplanes	Genus	Bacteria: Proteobacteria: Alphaproteobacteria: Rhizobiales: Bradyrhizobiaceae	0.02193	0.57691	0.0059	0.0714
	CP007440_s group	Species	Bacteria: Proteobacteria: Alphaproteobacteria: Rhizobiales: Bradyrhizobiaceae: Pseudorhodoplanes	0.02193	0.57691	0.0058	0.0701
	Streptococcus gallolyticus group	Species	Bacteria: Firmicutes: Bacilli: Lactobacillales: Streptococcaceae: Streptococcus	0.02193	0.57691	0.0048	0.0573
	Zymobacter	Genus	Bacteria: Proteobacteria: Gammaproteobacteria: Oceanospirillales: Halomonadaceae	0.02193	0.57691	0.0044	0.0523
	PAC001009_s	Species	Bacteria: Bacteroidetes: Sphingobacteriia: Sphingobacteriales: Chitinophagaceae: Asinibacterium	0.02193	0.57691	0.004	0.0482
	Asinibacterium	Genus	Bacteria: Bacteroidetes: Sphingobacteriia: Sphingobacteriales: Chitinophagaceae	0.02193	0.57691	0.004	0.0482
	Zymobacter palmae	Species	Bacteria: Proteobacteria: Gammaproteobacteria: Oceanospirillales: Halomonadaceae: Zymobacter	0.02193	0.57691	0.003	0.0365
	Zymobacter_uc	Species	Bacteria: Proteobacteria: Gammaproteobacteria: Oceanospirillales: Halomonadaceae: Zymobacter	0.02193	0.57691	0.0013	0.0158
	Bacillus_g26	Genus	Bacteria: Firmicutes: Bacilli: Bacillales: Bacillaceae	0.02336	0.60734	0.0015	0.0073
	PAC002546_f_uc	Genus	Bacteria: Proteobacteria: Deltaproteobacteria: PAC001922_o: PAC002546_f	0.02193	0.57691	0.0005	0.0061
	Bacillus krulwichiae group	Species	Bacteria: Firmicutes: Bacilli: Bacillales: Bacillaceae: Bacillus_g26	0.00618	0.57691	0.0006	0.0055
	Peptostreptococcaceae_uc	Genus	Bacteria: Firmicutes: Clostridia: Clostridiales: Peptostreptococcaceae	0.02193	0.57691	0.0004	0.0043
	Reyranella	Genus	Bacteria: Proteobacteria: Alphaproteobacteria: Rhodospirillales: Rhodospirillaceae	0.00074	0.57691	0.0003	0.0037
	Tissierella_uc	Species	Bacteria: Firmicutes: Tissierellia: Tissierellales: Tissierellaceae: Tissierella	0.02193	0.57691	0.0003	0.0036
	Clostridium_g8_uc	Species	Bacteria: Firmicutes: Clostridia: Clostridiales: Lachnospiraceae: Clostridium_g8	0.02193	0.57691	0.0003	0.0036
	Clostridioides difficile group	Species	Bacteria: Firmicutes: Clostridia: Clostridiales: Peptostreptococcaceae: Clostridioides	0.02193	0.57691	0.0002	0.0024
	Rhizobium aggregatum group	Species	Bacteria: Proteobacteria: Alphaproteobacteria: Rhizobiales: Rhizobiaceae: Rhizobium	0.02193	0.57691	0.0002	0.0024
	Moraxella	Genus	Bacteria: Proteobacteria: Gammaproteobacteria: Pseudomonadales: Moraxellaceae	0.03226	0.78287	0.0008	0.0024
	Reyranella soli	Species	Bacteria: Proteobacteria: Alphaproteobacteria: Rhodospirillales: Rhodospirillaceae: Reyranella	0.02193	0.57691	0.0002	0.0018
	JF241102_s	Species	Bacteria: Proteobacteria: Gammaproteobacteria: Pseudomonadales: Moraxellaceae: Moraxella	0.0137	0.57691	0.0005	0.0018
	Pseudorhodoplanes_uc	Species	Bacteria: Proteobacteria: Alphaproteobacteria: Rhizobiales: Bradyrhizobiaceae: Pseudorhodoplanes	0.02193	0.57691	0.0001	0.0012
	Reyranella massiliensis	Species	Bacteria: Proteobacteria: Alphaproteobacteria: Rhodospirillales: Rhodospirillaceae: Reyranella	0.02193	0.57691	0.0001	0.0012
	FJ535534_s	Species	Bacteria: Firmicutes: Tissierellia: Tissierellales: Tissierellaceae: Tissierella	0.02193	0.57691	0.0001	0.0012
	JF187440_s	Species	Bacteria: Bacteroidetes: Cytophagia: Cytophagales: Hymenobacteraceae: Hymenobacter	0.02193	0.57691	0.0001	0.0012
	Dietzia_uc	Species	Bacteria: Actinobacteria: Actinobacteria_c: Corynebacteriales: Dietziaceae: Dietzia	0.02193	0.57691	0.0001	0.0012
	Neisseria dumasiana	Species	Bacteria: Proteobacteria: Betaproteobacteria: Neisseriales: Neisseriaceae: Neisseria	0.02193	0.57691	0.0001	0.0012
	Yaniellaceae_uc	Genus	Bacteria: Actinobacteria: Actinobacteria_c: Micrococcales: Yaniellaceae	0.02193	0.57691	0.0001	0.0012
	EF399598_s	Species	Bacteria: Firmicutes: Clostridia: Clostridiales: Lachnospiraceae: Blautia	0.02193	0.57691	0.0001	0.0006
	JN713255_s	Species	Bacteria: Proteobacteria: Betaproteobacteria: Neisseriales: Neisseriaceae: Aquaspirillum	0.02193	0.57691	0.0001	0.0006
	Clostridium_uc	Species	Bacteria: Firmicutes: Clostridia: Clostridiales: Clostridiaceae: Clostridium	0.02193	0.57691	0.0001	0.0006
	Reyranella_uc	Species	Bacteria: Proteobacteria: Alphaproteobacteria: Rhodospirillales: Rhodospirillaceae: Reyranella	0.02193	0.57691	0.0001	0.0006
	Aquaspirillum	Genus	Bacteria: Proteobacteria: Betaproteobacteria: Neisseriales: Neisseriaceae	0.02193	0.57691	0.0001	0.0006
	Asaccharospora	Genus	Bacteria: Firmicutes: Clostridia: Clostridiales: Peptostreptococcaceae	0.02193	0.57691	0.0001	0.0006
	Bradyrhizobiaceae_uc	Genus	Bacteria: Proteobacteria: Alphaproteobacteria: Rhizobiales: Bradyrhizobiaceae	0.02193	0.57691	0.0001	0.0006
	Actinomyces viscosus group	Species	Bacteria: Actinobacteria: Actinobacteria_c: Actinomycetales: Actinomycetaceae: Actinomyces	0.02193	0.57691	0.0001	0.0006
	Asaccharospora irregularis	Species	Bacteria: Firmicutes: Clostridia: Clostridiales: Peptostreptococcaceae: Asaccharospora	0.02193	0.57691	0.0001	0.0006
	Yersiniaceae	Family	Bacteria: Proteobacteria: Gammaproteobacteria: Enterobacterales	0.04259	0.79466	7.0183	0

[truncated: 2 more sheets: Hypo 3, Hypo 4]
